# Supplementary material for: Lipoprotein metabolism and inflammation in healthy young subjects – exploring the postprandial and postabsorptive phases following intake of a standardized meal
Source: Atheroscler Plus. 2026 Jun 3;65:100572. doi: 10.1016/j.athplu.2026.100572 (PMC13264014; doi:10.1016/j.athplu.2026.100572)
Supplement: Multimedia component 1 [file mmc1.xlsx]

## Sheet: Table S1
Table S1. Geometric mean and 95 % CI for absolute concentrations, for all variables, across all 14 measurements.
Variable	Group	-1 hr (baseline)	0.25 hr	0.5 hr	0.75 hr	1 hr	1.5 hr	2 hr	3 hr	4 hr	6 hr	8 hr	10 hr	12 hr	24 hr
bOHbutyrate, mmol/l	All	0.036 (0.023, 0.056)	0.019 (0.014, 0.026)	0.021 (0.017, 0.026)	0.018 (0.013, 0.024)	0.015 (0.011, 0.021)	0.0098 (0.0073, 0.013)	0.011 (0.0084, 0.015)	0.019 (0.014, 0.027)	0.046 (0.033, 0.064)	0.12 (0.094, 0.16)	0.15 (0.1, 0.22)	0.24 (0.18, 0.32)	0.31 (0.25, 0.39)	0.44 (0.34, 0.58)
bOHbutyrate, mmol/l	Female	0.034 (0.019, 0.061)	0.013 (0.0085, 0.021)	0.016 (0.012, 0.022)	0.016 (0.01, 0.024)	0.011 (0.0064, 0.02)	0.0065 (0.0045, 0.0096)	0.0081 (0.0056, 0.012)	0.016 (0.011, 0.024)	0.048 (0.031, 0.074)	0.15 (0.11, 0.21)	0.14 (0.068, 0.29)	0.27 (0.16, 0.44)	0.32 (0.22, 0.47)	0.43 (0.25, 0.72)
bOHbutyrate, mmol/l	Male	0.038 (0.019, 0.073)	0.027 (0.019, 0.039)	0.026 (0.02, 0.034)	0.02 (0.014, 0.03)	0.02 (0.015, 0.028)	0.014 (0.0095, 0.021)	0.014 (0.0098, 0.021)	0.022 (0.013, 0.037)	0.044 (0.027, 0.072)	0.11 (0.071, 0.16)	0.15 (0.1, 0.23)	0.22 (0.16, 0.31)	0.3 (0.22, 0.4)	0.46 (0.36, 0.58)
Acetoacetate, mmol/l	All	0.032 (0.026, 0.039)	0.018 (0.016, 0.021)	0.021 (0.019, 0.024)	0.021 (0.018, 0.023)	0.022 (0.019, 0.024)	0.02 (0.018, 0.023)	0.022 (0.02, 0.025)	0.026 (0.023, 0.03)	0.035 (0.029, 0.043)	0.058 (0.046, 0.071)	0.07 (0.055, 0.09)	0.097 (0.078, 0.12)	0.12 (0.11, 0.15)	0.19 (0.15, 0.24)
Acetoacetate, mmol/l	Female	0.03 (0.023, 0.038)	0.016 (0.013, 0.019)	0.019 (0.016, 0.022)	0.02 (0.017, 0.023)	0.021 (0.018, 0.025)	0.02 (0.016, 0.025)	0.023 (0.018, 0.028)	0.026 (0.022, 0.03)	0.037 (0.028, 0.048)	0.058 (0.042, 0.08)	0.068 (0.047, 0.1)	0.1 (0.07, 0.15)	0.12 (0.091, 0.16)	0.17 (0.11, 0.27)
Acetoacetate, mmol/l	Male	0.034 (0.024, 0.046)	0.021 (0.016, 0.026)	0.023 (0.019, 0.027)	0.021 (0.018, 0.026)	0.022 (0.019, 0.026)	0.02 (0.018, 0.023)	0.022 (0.019, 0.025)	0.026 (0.021, 0.032)	0.034 (0.025, 0.046)	0.057 (0.042, 0.077)	0.072 (0.052, 0.099)	0.093 (0.072, 0.12)	0.13 (0.1, 0.16)	0.2 (0.16, 0.25)
Acetone, mmol/l	All	0.02 (0.018, 0.023)	0.018 (0.017, 0.02)	0.018 (0.016, 0.02)	0.018 (0.016, 0.02)	0.018 (0.016, 0.019)	0.017 (0.015, 0.018)	0.016 (0.015, 0.017)	0.016 (0.015, 0.018)	0.018 (0.016, 0.02)	0.023 (0.021, 0.026)	0.029 (0.025, 0.033)	0.037 (0.032, 0.042)	0.046 (0.041, 0.052)	0.084 (0.071, 0.099)
Acetone, mmol/l	Female	0.017 (0.015, 0.02)	0.016 (0.014, 0.018)	0.016 (0.014, 0.017)	0.016 (0.015, 0.018)	0.016 (0.015, 0.017)	0.015 (0.014, 0.016)	0.014 (0.013, 0.016)	0.015 (0.014, 0.016)	0.017 (0.015, 0.019)	0.022 (0.019, 0.025)	0.027 (0.023, 0.033)	0.036 (0.03, 0.043)	0.043 (0.036, 0.052)	0.075 (0.056, 0.1)
Acetone, mmol/l	Male	0.023 (0.019, 0.027)	0.02 (0.018, 0.024)	0.021 (0.018, 0.023)	0.02 (0.017, 0.022)	0.02 (0.018, 0.022)	0.019 (0.017, 0.021)	0.018 (0.016, 0.02)	0.018 (0.015, 0.02)	0.019 (0.016, 0.022)	0.024 (0.02, 0.029)	0.03 (0.025, 0.036)	0.038 (0.031, 0.045)	0.048 (0.041, 0.056)	0.091 (0.077, 0.11)
Total-C, mmol/l	All	4.6 (4.3, 4.9)	4.5 (4.3, 4.8)	4.5 (4.2, 4.7)	4.5 (4.2, 4.7)	4.5 (4.2, 4.8)	4.5 (4.2, 4.8)	4.5 (4.3, 4.8)	4.6 (4.3, 4.8)	4.6 (4.3, 4.9)	4.7 (4.4, 5)	4.8 (4.5, 5.1)	4.8 (4.5, 5.1)	4.9 (4.6, 5.2)	4.9 (4.7, 5.2)
Total-C, mmol/l	Female	4.6 (4.4, 4.9)	4.5 (4.2, 4.8)	4.5 (4.2, 4.8)	4.5 (4.2, 4.8)	4.5 (4.3, 4.8)	4.5 (4.2, 4.8)	4.5 (4.2, 4.8)	4.5 (4.3, 4.8)	4.6 (4.3, 4.9)	4.7 (4.4, 5)	4.8 (4.5, 5.2)	4.9 (4.5, 5.2)	4.9 (4.6, 5.2)	4.9 (4.6, 5.3)
Total-C, mmol/l	Male	4.6 (4.1, 5)	4.5 (4.1, 5)	4.4 (4, 4.9)	4.4 (4, 4.9)	4.5 (4, 4.9)	4.5 (4.1, 5)	4.6 (4.1, 5)	4.6 (4.1, 5.1)	4.6 (4.2, 5.1)	4.6 (4.2, 5.1)	4.7 (4.2, 5.2)	4.8 (4.3, 5.3)	4.8 (4.4, 5.3)	4.9 (4.5, 5.3)
non-HDL-C, mmol/l	All	3 (2.7, 3.2)	2.9 (2.7, 3.2)	2.9 (2.7, 3.2)	2.9 (2.7, 3.2)	3 (2.7, 3.2)	3 (2.7, 3.2)	3 (2.7, 3.3)	3 (2.7, 3.3)	3 (2.8, 3.3)	3 (2.8, 3.3)	3 (2.8, 3.3)	3.1 (2.8, 3.3)	3.1 (2.9, 3.4)	3.3 (3.1, 3.5)
non-HDL-C, mmol/l	Female	2.9 (2.7, 3.1)	2.8 (2.6, 3.1)	2.8 (2.6, 3)	2.8 (2.6, 3.1)	2.9 (2.7, 3.1)	2.8 (2.6, 3.1)	2.8 (2.6, 3.1)	2.8 (2.6, 3.1)	2.9 (2.6, 3.1)	2.9 (2.7, 3.1)	3 (2.7, 3.2)	3 (2.7, 3.2)	3 (2.8, 3.3)	3.2 (2.9, 3.4)
non-HDL-C, mmol/l	Male	3.1 (2.6, 3.5)	3 (2.6, 3.5)	3 (2.6, 3.5)	3 (2.6, 3.5)	3 (2.6, 3.5)	3.1 (2.7, 3.6)	3.1 (2.7, 3.6)	3.1 (2.7, 3.6)	3.1 (2.7, 3.6)	3.1 (2.7, 3.6)	3.1 (2.7, 3.6)	3.1 (2.7, 3.6)	3.2 (2.8, 3.7)	3.4 (3, 3.8)
Remnant-C, mmol/l	All	1.2 (1.1, 1.4)	1.2 (1.1, 1.3)	1.2 (1.1, 1.3)	1.2 (1.1, 1.3)	1.2 (1.1, 1.3)	1.2 (1.1, 1.4)	1.3 (1.2, 1.4)	1.3 (1.2, 1.4)	1.3 (1.2, 1.4)	1.3 (1.2, 1.4)	1.2 (1.1, 1.4)	1.2 (1.1, 1.4)	1.3 (1.2, 1.4)	1.4 (1.3, 1.5)
Remnant-C, mmol/l	Female	1.2 (1.1, 1.4)	1.2 (1.1, 1.3)	1.2 (1.1, 1.3)	1.2 (1.1, 1.3)	1.2 (1.1, 1.3)	1.2 (1.1, 1.3)	1.2 (1.1, 1.3)	1.2 (1.1, 1.4)	1.2 (1.1, 1.4)	1.3 (1.2, 1.4)	1.3 (1.1, 1.4)	1.2 (1.1, 1.4)	1.3 (1.1, 1.4)	1.4 (1.2, 1.5)
Remnant-C, mmol/l	Male	1.2 (1.1, 1.4)	1.2 (1.1, 1.4)	1.2 (1, 1.4)	1.2 (1.1, 1.4)	1.2 (1.1, 1.4)	1.3 (1.1, 1.5)	1.3 (1.1, 1.5)	1.3 (1.1, 1.5)	1.3 (1.1, 1.5)	1.3 (1.1, 1.5)	1.2 (1.1, 1.4)	1.2 (1.1, 1.4)	1.3 (1.1, 1.5)	1.4 (1.2, 1.6)
Clinical LDL-C, mmol/l	All	2.5 (2.2, 2.7)	2.4 (2.2, 2.7)	2.4 (2.2, 2.6)	2.4 (2.2, 2.6)	2.4 (2.2, 2.6)	2.4 (2.2, 2.6)	2.4 (2.2, 2.6)	2.4 (2.2, 2.6)	2.4 (2.2, 2.6)	2.5 (2.3, 2.7)	2.5 (2.3, 2.8)	2.6 (2.4, 2.8)	2.6 (2.4, 2.9)	2.7 (2.5, 2.9)
Clinical LDL-C, mmol/l	Female	2.4 (2.2, 2.5)	2.3 (2.1, 2.5)	2.3 (2.1, 2.5)	2.3 (2.1, 2.5)	2.3 (2.1, 2.5)	2.3 (2.1, 2.5)	2.3 (2.1, 2.5)	2.2 (2.1, 2.4)	2.2 (2.1, 2.4)	2.3 (2.2, 2.5)	2.4 (2.3, 2.6)	2.5 (2.3, 2.7)	2.5 (2.3, 2.7)	2.6 (2.4, 2.8)
Clinical LDL-C, mmol/l	Male	2.5 (2.2, 3)	2.5 (2.2, 3)	2.5 (2.2, 2.9)	2.5 (2.2, 2.9)	2.5 (2.1, 2.9)	2.5 (2.2, 3)	2.6 (2.2, 3)	2.5 (2.2, 3)	2.6 (2.2, 3)	2.6 (2.2, 3)	2.6 (2.3, 3.1)	2.7 (2.3, 3.1)	2.8 (2.4, 3.2)	2.9 (2.5, 3.2)
LDL-C, mmol/l	All	1.7 (1.6, 1.9)	1.7 (1.6, 1.9)	1.7 (1.6, 1.9)	1.7 (1.6, 1.9)	1.7 (1.6, 1.9)	1.7 (1.6, 1.9)	1.7 (1.6, 1.9)	1.7 (1.6, 1.9)	1.7 (1.6, 1.9)	1.7 (1.6, 1.9)	1.8 (1.6, 1.9)	1.8 (1.7, 2)	1.8 (1.7, 2)	1.9 (1.8, 2)
LDL-C, mmol/l	Female	1.7 (1.6, 1.8)	1.6 (1.5, 1.8)	1.6 (1.5, 1.7)	1.6 (1.5, 1.8)	1.6 (1.5, 1.8)	1.6 (1.5, 1.7)	1.6 (1.5, 1.7)	1.6 (1.5, 1.7)	1.6 (1.5, 1.7)	1.6 (1.5, 1.8)	1.7 (1.6, 1.8)	1.7 (1.6, 1.8)	1.7 (1.6, 1.9)	1.8 (1.7, 1.9)
LDL-C, mmol/l	Male	1.8 (1.6, 2.1)	1.8 (1.6, 2.1)	1.8 (1.6, 2.1)	1.8 (1.6, 2.1)	1.8 (1.6, 2.1)	1.8 (1.6, 2.1)	1.8 (1.6, 2.1)	1.8 (1.6, 2.1)	1.8 (1.6, 2.1)	1.8 (1.6, 2.1)	1.8 (1.6, 2.1)	1.9 (1.6, 2.2)	1.9 (1.7, 2.2)	2 (1.8, 2.2)
HDL-C, mmol/l	All	1.6 (1.4, 1.7)	1.5 (1.4, 1.6)	1.5 (1.4, 1.6)	1.5 (1.4, 1.6)	1.5 (1.4, 1.6)	1.5 (1.4, 1.6)	1.5 (1.4, 1.6)	1.5 (1.4, 1.6)	1.5 (1.4, 1.7)	1.6 (1.5, 1.7)	1.7 (1.6, 1.8)	1.7 (1.6, 1.8)	1.7 (1.6, 1.8)	1.6 (1.5, 1.7)
HDL-C, mmol/l	Female	1.7 (1.5, 1.9)	1.6 (1.5, 1.8)	1.6 (1.5, 1.8)	1.6 (1.5, 1.8)	1.6 (1.5, 1.8)	1.6 (1.4, 1.8)	1.6 (1.5, 1.8)	1.7 (1.5, 1.9)	1.7 (1.5, 1.9)	1.8 (1.6, 2)	1.8 (1.7, 2.1)	1.9 (1.7, 2.1)	1.9 (1.7, 2.1)	1.7 (1.5, 1.9)
HDL-C, mmol/l	Male	1.4 (1.3, 1.6)	1.4 (1.3, 1.5)	1.4 (1.3, 1.5)	1.4 (1.2, 1.5)	1.4 (1.3, 1.5)	1.4 (1.3, 1.5)	1.4 (1.3, 1.5)	1.4 (1.3, 1.5)	1.4 (1.3, 1.6)	1.5 (1.4, 1.6)	1.5 (1.4, 1.7)	1.6 (1.4, 1.7)	1.6 (1.4, 1.7)	1.5 (1.3, 1.6)
Total-TG, mmol/l	All	0.96 (0.85, 1.1)	0.97 (0.87, 1.1)	1 (0.91, 1.1)	1.1 (0.94, 1.2)	1.1 (0.94, 1.2)	1.1 (0.96, 1.2)	1.1 (0.99, 1.3)	1.1 (1, 1.3)	1.1 (0.98, 1.3)	0.9 (0.79, 1)	0.78 (0.71, 0.87)	0.77 (0.7, 0.85)	0.81 (0.73, 0.9)	1 (0.91, 1.1)
Total-TG, mmol/l	Female	0.88 (0.74, 1)	0.88 (0.75, 1)	0.93 (0.79, 1.1)	0.96 (0.81, 1.1)	0.96 (0.81, 1.1)	0.97 (0.82, 1.1)	0.98 (0.83, 1.2)	1 (0.85, 1.2)	1 (0.86, 1.2)	0.86 (0.74, 0.99)	0.75 (0.66, 0.84)	0.73 (0.65, 0.82)	0.76 (0.68, 0.86)	0.96 (0.81, 1.1)
Total-TG, mmol/l	Male	1 (0.87, 1.2)	1.1 (0.91, 1.3)	1.1 (0.94, 1.3)	1.1 (0.98, 1.3)	1.2 (0.99, 1.4)	1.2 (1, 1.4)	1.3 (1.1, 1.5)	1.2 (1, 1.5)	1.2 (1, 1.4)	0.93 (0.77, 1.1)	0.82 (0.7, 0.95)	0.81 (0.69, 0.95)	0.85 (0.72, 1)	1.1 (0.91, 1.2)
ApoB, g/l	All	0.74 (0.68, 0.8)	0.73 (0.67, 0.79)	0.72 (0.67, 0.78)	0.73 (0.67, 0.78)	0.73 (0.67, 0.79)	0.74 (0.68, 0.8)	0.74 (0.68, 0.8)	0.74 (0.68, 0.81)	0.75 (0.69, 0.81)	0.74 (0.68, 0.8)	0.74 (0.68, 0.8)	0.74 (0.68, 0.8)	0.75 (0.69, 0.81)	0.81 (0.76, 0.87)
ApoB, g/l	Female	0.71 (0.66, 0.77)	0.69 (0.64, 0.75)	0.69 (0.64, 0.75)	0.7 (0.64, 0.76)	0.7 (0.65, 0.76)	0.7 (0.65, 0.75)	0.7 (0.64, 0.76)	0.7 (0.64, 0.76)	0.7 (0.65, 0.76)	0.71 (0.66, 0.76)	0.71 (0.65, 0.77)	0.71 (0.65, 0.77)	0.72 (0.66, 0.78)	0.77 (0.72, 0.84)
ApoB, g/l	Male	0.76 (0.66, 0.87)	0.76 (0.66, 0.86)	0.75 (0.66, 0.86)	0.75 (0.66, 0.86)	0.76 (0.66, 0.87)	0.77 (0.67, 0.88)	0.78 (0.68, 0.89)	0.78 (0.69, 0.89)	0.78 (0.69, 0.9)	0.77 (0.67, 0.88)	0.76 (0.67, 0.87)	0.77 (0.67, 0.88)	0.78 (0.69, 0.89)	0.85 (0.76, 0.95)
ApoA1, g/l	All	1.6 (1.5, 1.7)	1.6 (1.5, 1.7)	1.6 (1.5, 1.6)	1.6 (1.5, 1.6)	1.6 (1.5, 1.6)	1.6 (1.5, 1.6)	1.6 (1.5, 1.7)	1.6 (1.5, 1.7)	1.6 (1.5, 1.7)	1.7 (1.6, 1.8)	1.7 (1.6, 1.8)	1.7 (1.6, 1.8)	1.7 (1.6, 1.8)	1.6 (1.5, 1.7)
ApoA1, g/l	Female	1.7 (1.6, 1.9)	1.7 (1.6, 1.8)	1.7 (1.5, 1.8)	1.7 (1.5, 1.8)	1.7 (1.5, 1.8)	1.7 (1.5, 1.8)	1.7 (1.5, 1.8)	1.7 (1.6, 1.9)	1.7 (1.6, 1.9)	1.8 (1.6, 2)	1.8 (1.7, 2)	1.8 (1.7, 2)	1.9 (1.7, 2)	1.8 (1.6, 1.9)
ApoA1, g/l	Male	1.5 (1.4, 1.6)	1.5 (1.4, 1.6)	1.5 (1.4, 1.6)	1.5 (1.4, 1.6)	1.5 (1.4, 1.6)	1.5 (1.4, 1.6)	1.5 (1.4, 1.6)	1.5 (1.4, 1.6)	1.5 (1.4, 1.6)	1.6 (1.5, 1.7)	1.6 (1.5, 1.7)	1.6 (1.5, 1.7)	1.6 (1.5, 1.7)	1.5 (1.4, 1.6)
XXL-VLDL-P, mmol/l	All	4.9e-08 (2.8e-08, 8.6e-08)	4.8e-08 (2.8e-08, 8.4e-08)	7.9e-08 (4.5e-08, 1.4e-07)	1e-07 (5.7e-08, 1.9e-07)	1.2e-07 (6.6e-08, 2.1e-07)	1.9e-07 (1.1e-07, 3.5e-07)	2.6e-07 (1.4e-07, 4.6e-07)	2.3e-07 (1.2e-07, 4.4e-07)	2e-07 (1.1e-07, 3.7e-07)	6.5e-08 (3.6e-08, 1.2e-07)	2.4e-08 (1.6e-08, 3.5e-08)	2.2e-08 (1.6e-08, 3.1e-08)	2.4e-08 (1.7e-08, 3.5e-08)	6.9e-08 (4e-08, 1.2e-07)
XXL-VLDL-P, mmol/l	Female	3.8e-08 (1.8e-08, 8e-08)	3.6e-08 (1.7e-08, 7.6e-08)	6.4e-08 (2.8e-08, 1.4e-07)	7.9e-08 (3.3e-08, 1.9e-07)	7.8e-08 (3.4e-08, 1.8e-07)	1.1e-07 (4.3e-08, 2.6e-07)	1.2e-07 (4.7e-08, 2.8e-07)	1.1e-07 (4e-08, 3.2e-07)	1e-07 (4.1e-08, 2.5e-07)	4.6e-08 (2.2e-08, 9.5e-08)	2e-08 (1.3e-08, 3.1e-08)	1.9e-08 (1.3e-08, 2.7e-08)	1.9e-08 (1.2e-08, 2.9e-08)	6e-08 (2.6e-08, 1.4e-07)
XXL-VLDL-P, mmol/l	Male	6.1e-08 (2.7e-08, 1.4e-07)	6.3e-08 (2.8e-08, 1.4e-07)	9.6e-08 (4.3e-08, 2.1e-07)	1.3e-07 (5.8e-08, 3.1e-07)	1.7e-07 (7.8e-08, 3.8e-07)	3.3e-07 (1.7e-07, 6.4e-07)	5.3e-07 (2.8e-07, 9.8e-07)	4.1e-07 (1.9e-07, 8.7e-07)	3.6e-07 (1.7e-07, 7.6e-07)	8.5e-08 (3.5e-08, 2.1e-07)	2.8e-08 (1.5e-08, 5.1e-08)	2.6e-08 (1.5e-08, 4.4e-08)	3e-08 (1.8e-08, 5.1e-08)	7.7e-08 (3.8e-08, 1.6e-07)
XL-VLDL-P, mmol/l	All	1.5e-06 (1.1e-06, 2.1e-06)	1.7e-06 (1.3e-06, 2.2e-06)	1.9e-06 (1.5e-06, 2.4e-06)	2e-06 (1.6e-06, 2.5e-06)	2e-06 (1.6e-06, 2.6e-06)	2.1e-06 (1.6e-06, 2.7e-06)	2.2e-06 (1.7e-06, 2.8e-06)	2.1e-06 (1.6e-06, 2.8e-06)	2.1e-06 (1.6e-06, 2.7e-06)	1.2e-06 (8.1e-07, 1.7e-06)	8.4e-07 (5.7e-07, 1.2e-06)	8.4e-07 (5.9e-07, 1.2e-06)	1e-06 (7.3e-07, 1.4e-06)	1.8e-06 (1.4e-06, 2.2e-06)
XL-VLDL-P, mmol/l	Female	1.1e-06 (6.4e-07, 1.7e-06)	1.2e-06 (7.7e-07, 1.8e-06)	1.4e-06 (9.5e-07, 2e-06)	1.5e-06 (1e-06, 2.2e-06)	1.5e-06 (1e-06, 2.1e-06)	1.5e-06 (1e-06, 2.2e-06)	1.6e-06 (1.1e-06, 2.2e-06)	1.5e-06 (9.8e-07, 2.4e-06)	1.6e-06 (1e-06, 2.3e-06)	8.8e-07 (5.2e-07, 1.5e-06)	5.3e-07 (2.8e-07, 1e-06)	5.8e-07 (3.6e-07, 9.4e-07)	6.9e-07 (4.2e-07, 1.1e-06)	1.4e-06 (9.6e-07, 2e-06)
XL-VLDL-P, mmol/l	Male	2.1e-06 (1.5e-06, 2.9e-06)	2.2e-06 (1.7e-06, 3e-06)	2.4e-06 (1.8e-06, 3.2e-06)	2.6e-06 (2e-06, 3.4e-06)	2.6e-06 (2e-06, 3.5e-06)	2.8e-06 (2.1e-06, 3.7e-06)	3e-06 (2.2e-06, 4e-06)	2.8e-06 (2e-06, 3.9e-06)	2.6e-06 (1.9e-06, 3.6e-06)	1.5e-06 (9e-07, 2.5e-06)	1.2e-06 (8.2e-07, 1.9e-06)	1.2e-06 (7.3e-07, 1.8e-06)	1.4e-06 (9.6e-07, 2e-06)	2.2e-06 (1.6e-06, 2.9e-06)
L-VLDL-P, mmol/l	All	6.7e-06 (5.5e-06, 8.1e-06)	7e-06 (5.8e-06, 8.3e-06)	7.5e-06 (6.3e-06, 8.9e-06)	7.8e-06 (6.5e-06, 9.3e-06)	7.8e-06 (6.5e-06, 9.4e-06)	7.9e-06 (6.6e-06, 9.6e-06)	8.2e-06 (6.7e-06, 9.9e-06)	8e-06 (6.5e-06, 9.8e-06)	7.7e-06 (6.4e-06, 9.4e-06)	5.6e-06 (4.6e-06, 6.8e-06)	4.7e-06 (3.9e-06, 5.6e-06)	4.7e-06 (3.9e-06, 5.6e-06)	5.2e-06 (4.3e-06, 6.1e-06)	7.1e-06 (6e-06, 8.5e-06)
L-VLDL-P, mmol/l	Female	5.3e-06 (4.1e-06, 6.9e-06)	5.5e-06 (4.3e-06, 6.9e-06)	5.9e-06 (4.7e-06, 7.5e-06)	6.2e-06 (4.9e-06, 7.9e-06)	6.2e-06 (4.9e-06, 7.9e-06)	6.2e-06 (4.8e-06, 7.9e-06)	6.2e-06 (4.9e-06, 8e-06)	6.3e-06 (4.7e-06, 8.3e-06)	6.3e-06 (4.8e-06, 8.2e-06)	4.6e-06 (3.7e-06, 5.8e-06)	3.7e-06 (3e-06, 4.5e-06)	3.7e-06 (3e-06, 4.4e-06)	4.1e-06 (3.4e-06, 4.9e-06)	5.9e-06 (4.6e-06, 7.4e-06)
L-VLDL-P, mmol/l	Male	8.3e-06 (6.4e-06, 1.1e-05)	8.7e-06 (6.9e-06, 1.1e-05)	9.1e-06 (7.3e-06, 1.1e-05)	9.5e-06 (7.6e-06, 1.2e-05)	9.6e-06 (7.6e-06, 1.2e-05)	9.9e-06 (7.7e-06, 1.3e-05)	1e-05 (8e-06, 1.3e-05)	9.7e-06 (7.4e-06, 1.3e-05)	9.2e-06 (7e-06, 1.2e-05)	6.6e-06 (4.9e-06, 8.9e-06)	5.7e-06 (4.4e-06, 7.3e-06)	5.7e-06 (4.4e-06, 7.4e-06)	6.3e-06 (4.9e-06, 8e-06)	8.4e-06 (6.7e-06, 1.1e-05)
M-VLDL-P, mmol/l	All	2.6e-05 (2.3e-05, 3e-05)	2.6e-05 (2.3e-05, 3e-05)	2.6e-05 (2.3e-05, 3e-05)	2.7e-05 (2.4e-05, 3.1e-05)	2.7e-05 (2.4e-05, 3.1e-05)	2.8e-05 (2.4e-05, 3.2e-05)	2.8e-05 (2.5e-05, 3.2e-05)	2.8e-05 (2.5e-05, 3.3e-05)	2.8e-05 (2.5e-05, 3.3e-05)	2.5e-05 (2.2e-05, 2.9e-05)	2.3e-05 (2e-05, 2.7e-05)	2.3e-05 (2.1e-05, 2.7e-05)	2.5e-05 (2.2e-05, 2.8e-05)	3e-05 (2.7e-05, 3.4e-05)
M-VLDL-P, mmol/l	Female	2.3e-05 (2e-05, 2.7e-05)	2.3e-05 (1.9e-05, 2.6e-05)	2.3e-05 (2e-05, 2.7e-05)	2.4e-05 (2e-05, 2.8e-05)	2.4e-05 (2e-05, 2.8e-05)	2.4e-05 (2e-05, 2.8e-05)	2.4e-05 (2e-05, 2.8e-05)	2.4e-05 (2e-05, 2.9e-05)	2.4e-05 (2.1e-05, 2.9e-05)	2.2e-05 (1.9e-05, 2.5e-05)	2.1e-05 (1.8e-05, 2.4e-05)	2.1e-05 (1.8e-05, 2.3e-05)	2.2e-05 (1.9e-05, 2.5e-05)	2.6e-05 (2.3e-05, 3.1e-05)
M-VLDL-P, mmol/l	Male	2.9e-05 (2.4e-05, 3.6e-05)	2.9e-05 (2.4e-05, 3.6e-05)	3e-05 (2.4e-05, 3.6e-05)	3e-05 (2.5e-05, 3.7e-05)	3.1e-05 (2.5e-05, 3.8e-05)	3.2e-05 (2.6e-05, 3.9e-05)	3.3e-05 (2.7e-05, 4e-05)	3.3e-05 (2.7e-05, 4e-05)	3.2e-05 (2.6e-05, 4e-05)	2.7e-05 (2.2e-05, 3.4e-05)	2.6e-05 (2.1e-05, 3.2e-05)	2.6e-05 (2.1e-05, 3.2e-05)	2.7e-05 (2.2e-05, 3.3e-05)	3.3e-05 (2.8e-05, 3.9e-05)
S-VLDL-P, mmol/l	All	3e-05 (2.7e-05, 3.4e-05)	3e-05 (2.7e-05, 3.4e-05)	3e-05 (2.7e-05, 3.4e-05)	3.1e-05 (2.7e-05, 3.5e-05)	3.2e-05 (2.8e-05, 3.6e-05)	3.2e-05 (2.9e-05, 3.6e-05)	3.3e-05 (2.9e-05, 3.7e-05)	3.4e-05 (3e-05, 3.9e-05)	3.4e-05 (3e-05, 3.9e-05)	3e-05 (2.6e-05, 3.4e-05)	2.7e-05 (2.4e-05, 3e-05)	2.6e-05 (2.3e-05, 2.9e-05)	2.7e-05 (2.4e-05, 3.1e-05)	3.6e-05 (3.2e-05, 4e-05)
S-VLDL-P, mmol/l	Female	2.8e-05 (2.4e-05, 3.4e-05)	2.7e-05 (2.3e-05, 3.2e-05)	2.8e-05 (2.4e-05, 3.3e-05)	2.8e-05 (2.4e-05, 3.3e-05)	2.9e-05 (2.5e-05, 3.4e-05)	2.9e-05 (2.5e-05, 3.4e-05)	2.9e-05 (2.5e-05, 3.5e-05)	3.1e-05 (2.6e-05, 3.6e-05)	3.1e-05 (2.6e-05, 3.6e-05)	2.8e-05 (2.4e-05, 3.3e-05)	2.5e-05 (2.2e-05, 2.9e-05)	2.4e-05 (2.1e-05, 2.7e-05)	2.5e-05 (2.2e-05, 2.9e-05)	3.4e-05 (2.9e-05, 4e-05)
S-VLDL-P, mmol/l	Male	3.2e-05 (2.7e-05, 3.8e-05)	3.2e-05 (2.7e-05, 3.9e-05)	3.3e-05 (2.8e-05, 3.9e-05)	3.3e-05 (2.8e-05, 3.9e-05)	3.4e-05 (2.9e-05, 4e-05)	3.6e-05 (3e-05, 4.2e-05)	3.7e-05 (3.1e-05, 4.3e-05)	3.8e-05 (3.2e-05, 4.4e-05)	3.7e-05 (3.1e-05, 4.5e-05)	3.1e-05 (2.6e-05, 3.9e-05)	2.8e-05 (2.3e-05, 3.4e-05)	2.8e-05 (2.3e-05, 3.4e-05)	2.9e-05 (2.4e-05, 3.5e-05)	3.8e-05 (3.2e-05, 4.4e-05)
XS-VLDL-P, mmol/l	All	4e-05 (3.7e-05, 4.4e-05)	3.9e-05 (3.6e-05, 4.3e-05)	3.9e-05 (3.6e-05, 4.3e-05)	3.9e-05 (3.6e-05, 4.3e-05)	3.9e-05 (3.6e-05, 4.3e-05)	4e-05 (3.7e-05, 4.4e-05)	4e-05 (3.7e-05, 4.4e-05)	4.2e-05 (3.8e-05, 4.5e-05)	4.2e-05 (3.9e-05, 4.6e-05)	4.2e-05 (3.8e-05, 4.6e-05)	4.1e-05 (3.7e-05, 4.5e-05)	4e-05 (3.6e-05, 4.4e-05)	4e-05 (3.6e-05, 4.4e-05)	4.5e-05 (4.1e-05, 4.9e-05)
XS-VLDL-P, mmol/l	Female	4.3e-05 (3.8e-05, 4.8e-05)	4.1e-05 (3.7e-05, 4.6e-05)	4.1e-05 (3.7e-05, 4.6e-05)	4.1e-05 (3.7e-05, 4.6e-05)	4.2e-05 (3.7e-05, 4.7e-05)	4.2e-05 (3.7e-05, 4.7e-05)	4.2e-05 (3.8e-05, 4.7e-05)	4.4e-05 (3.9e-05, 4.9e-05)	4.5e-05 (4e-05, 5e-05)	4.6e-05 (4e-05, 5.2e-05)	4.4e-05 (3.9e-05, 5e-05)	4.3e-05 (3.8e-05, 4.8e-05)	4.3e-05 (3.8e-05, 4.8e-05)	4.7e-05 (4.2e-05, 5.3e-05)
XS-VLDL-P, mmol/l	Male	3.8e-05 (3.3e-05, 4.4e-05)	3.7e-05 (3.2e-05, 4.3e-05)	3.7e-05 (3.2e-05, 4.3e-05)	3.7e-05 (3.2e-05, 4.3e-05)	3.8e-05 (3.3e-05, 4.3e-05)	3.8e-05 (3.4e-05, 4.4e-05)	3.9e-05 (3.4e-05, 4.4e-05)	4e-05 (3.5e-05, 4.5e-05)	4.1e-05 (3.6e-05, 4.6e-05)	3.9e-05 (3.4e-05, 4.6e-05)	3.8e-05 (3.3e-05, 4.4e-05)	3.7e-05 (3.2e-05, 4.3e-05)	3.7e-05 (3.2e-05, 4.3e-05)	4.3e-05 (3.8e-05, 4.8e-05)
IDL-P, mmol/l	All	0.00026 (0.00024, 0.00028)	0.00025 (0.00023, 0.00027)	0.00025 (0.00023, 0.00027)	0.00025 (0.00023, 0.00027)	0.00025 (0.00024, 0.00027)	0.00025 (0.00024, 0.00027)	0.00026 (0.00024, 0.00028)	0.00026 (0.00024, 0.00028)	0.00026 (0.00024, 0.00028)	0.00026 (0.00025, 0.00028)	0.00026 (0.00024, 0.00029)	0.00026 (0.00024, 0.00028)	0.00027 (0.00025, 0.00029)	0.00028 (0.00027, 3e-04)
IDL-P, mmol/l	Female	0.00026 (0.00024, 0.00029)	0.00025 (0.00023, 0.00028)	0.00025 (0.00023, 0.00028)	0.00025 (0.00023, 0.00027)	0.00025 (0.00023, 0.00028)	0.00025 (0.00023, 0.00027)	0.00025 (0.00023, 0.00028)	0.00026 (0.00024, 0.00028)	0.00026 (0.00024, 0.00028)	0.00027 (0.00025, 0.00029)	0.00027 (0.00025, 3e-04)	0.00027 (0.00024, 3e-04)	0.00027 (0.00025, 3e-04)	0.00028 (0.00026, 3e-04)
IDL-P, mmol/l	Male	0.00025 (0.00022, 0.00029)	0.00025 (0.00022, 0.00028)	0.00025 (0.00022, 0.00028)	0.00025 (0.00022, 0.00028)	0.00025 (0.00022, 0.00028)	0.00026 (0.00023, 0.00029)	0.00026 (0.00023, 0.00029)	0.00026 (0.00023, 0.00029)	0.00026 (0.00023, 3e-04)	0.00026 (0.00023, 0.00029)	0.00026 (0.00023, 0.00029)	0.00026 (0.00023, 0.00029)	0.00026 (0.00023, 0.00029)	0.00028 (0.00026, 0.00031)
L-LDL-P, mmol/l	All	0.00064 (0.00059, 7e-04)	0.00064 (0.00059, 0.00069)	0.00063 (0.00058, 0.00068)	0.00063 (0.00058, 0.00068)	0.00064 (0.00059, 0.00069)	0.00064 (0.00059, 0.00069)	0.00065 (6e-04, 7e-04)	0.00065 (6e-04, 0.00071)	0.00065 (6e-04, 0.00071)	0.00066 (0.00061, 0.00071)	0.00065 (6e-04, 0.00071)	0.00066 (0.00061, 0.00071)	0.00066 (0.00061, 0.00072)	0.00071 (0.00066, 0.00076)
L-LDL-P, mmol/l	Female	0.00063 (0.00058, 0.00068)	0.00061 (0.00056, 0.00067)	0.00061 (0.00056, 0.00066)	0.00061 (0.00056, 0.00067)	0.00062 (0.00057, 0.00067)	0.00062 (0.00057, 0.00067)	0.00062 (0.00057, 0.00067)	0.00062 (0.00057, 0.00067)	0.00062 (0.00057, 0.00067)	0.00063 (0.00058, 0.00068)	0.00063 (0.00058, 0.00068)	0.00063 (0.00058, 0.00069)	0.00063 (0.00058, 0.00069)	0.00068 (0.00063, 0.00074)
L-LDL-P, mmol/l	Male	0.00066 (0.00058, 0.00076)	0.00066 (0.00057, 0.00075)	0.00065 (0.00057, 0.00074)	0.00065 (0.00057, 0.00074)	0.00065 (0.00057, 0.00075)	0.00066 (0.00058, 0.00076)	0.00067 (0.00059, 0.00077)	0.00068 (6e-04, 0.00078)	0.00069 (6e-04, 0.00078)	0.00068 (6e-04, 0.00078)	0.00067 (0.00059, 0.00077)	0.00068 (6e-04, 0.00078)	0.00069 (6e-04, 0.00079)	0.00074 (0.00066, 0.00082)
M-LDL-P, mmol/l	All	0.00027 (0.00024, 0.00029)	0.00026 (0.00024, 0.00029)	0.00026 (0.00024, 0.00029)	0.00026 (0.00024, 0.00029)	0.00027 (0.00024, 0.00029)	0.00027 (0.00024, 0.00029)	0.00027 (0.00024, 0.00029)	0.00026 (0.00024, 0.00029)	0.00026 (0.00024, 0.00029)	0.00026 (0.00024, 0.00028)	0.00026 (0.00024, 0.00029)	0.00027 (0.00024, 0.00029)	0.00027 (0.00025, 3e-04)	3e-04 (0.00027, 0.00032)
M-LDL-P, mmol/l	Female	0.00025 (0.00022, 0.00027)	0.00024 (0.00022, 0.00026)	0.00024 (0.00022, 0.00026)	0.00024 (0.00022, 0.00026)	0.00024 (0.00022, 0.00026)	0.00024 (0.00022, 0.00026)	0.00024 (0.00022, 0.00026)	0.00023 (0.00021, 0.00026)	0.00023 (0.00021, 0.00026)	0.00023 (0.00021, 0.00025)	0.00024 (0.00022, 0.00026)	0.00024 (0.00022, 0.00026)	0.00025 (0.00023, 0.00027)	0.00027 (0.00025, 3e-04)
M-LDL-P, mmol/l	Male	0.00029 (0.00024, 0.00033)	0.00029 (0.00025, 0.00033)	0.00029 (0.00025, 0.00033)	0.00029 (0.00025, 0.00033)	0.00029 (0.00025, 0.00033)	0.00029 (0.00025, 0.00034)	0.00029 (0.00025, 0.00034)	0.00029 (0.00025, 0.00033)	0.00029 (0.00025, 0.00033)	0.00028 (0.00024, 0.00033)	0.00028 (0.00024, 0.00033)	0.00029 (0.00025, 0.00034)	0.00029 (0.00025, 0.00034)	0.00032 (0.00028, 0.00036)
S-LDL-P, mmol/l	All	0.00015 (0.00014, 0.00017)	0.00015 (0.00014, 0.00017)	0.00015 (0.00014, 0.00017)	0.00016 (0.00014, 0.00017)	0.00016 (0.00014, 0.00017)	0.00016 (0.00015, 0.00017)	0.00016 (0.00015, 0.00017)	0.00016 (0.00014, 0.00017)	0.00016 (0.00014, 0.00017)	0.00015 (0.00014, 0.00017)	0.00016 (0.00014, 0.00017)	0.00016 (0.00015, 0.00017)	0.00016 (0.00015, 0.00017)	0.00017 (0.00016, 0.00018)
S-LDL-P, mmol/l	Female	0.00015 (0.00014, 0.00016)	0.00014 (0.00013, 0.00015)	0.00014 (0.00013, 0.00015)	0.00015 (0.00014, 0.00016)	0.00015 (0.00014, 0.00016)	0.00014 (0.00014, 0.00016)	0.00014 (0.00013, 0.00016)	0.00014 (0.00013, 0.00015)	0.00014 (0.00013, 0.00015)	0.00014 (0.00013, 0.00015)	0.00014 (0.00013, 0.00016)	0.00015 (0.00014, 0.00016)	0.00015 (0.00014, 0.00016)	0.00016 (0.00015, 0.00017)
S-LDL-P, mmol/l	Male	0.00016 (0.00015, 0.00018)	0.00016 (0.00015, 0.00018)	0.00016 (0.00015, 0.00018)	0.00016 (0.00015, 0.00018)	0.00017 (0.00015, 0.00019)	0.00017 (0.00015, 0.00019)	0.00017 (0.00015, 0.00019)	0.00017 (0.00015, 0.00019)	0.00017 (0.00015, 0.00019)	0.00017 (0.00015, 0.00019)	0.00017 (0.00015, 0.00019)	0.00017 (0.00015, 0.00019)	0.00017 (0.00015, 0.00019)	0.00018 (0.00016, 2e-04)
XL-HDL-P, mmol/l	All	0.00021 (0.00018, 0.00024)	2e-04 (0.00018, 0.00023)	2e-04 (0.00017, 0.00023)	2e-04 (0.00017, 0.00022)	2e-04 (0.00017, 0.00023)	2e-04 (0.00017, 0.00023)	2e-04 (0.00018, 0.00023)	2e-04 (0.00018, 0.00023)	0.00021 (0.00018, 0.00024)	0.00022 (0.00019, 0.00025)	0.00022 (2e-04, 0.00026)	0.00022 (2e-04, 0.00025)	0.00022 (2e-04, 0.00025)	0.00021 (0.00018, 0.00023)
XL-HDL-P, mmol/l	Female	0.00024 (2e-04, 3e-04)	0.00024 (2e-04, 0.00029)	0.00024 (0.00019, 0.00029)	0.00023 (0.00019, 0.00028)	0.00024 (0.00019, 0.00029)	0.00024 (2e-04, 0.00029)	0.00024 (2e-04, 0.00029)	0.00025 (2e-04, 3e-04)	0.00026 (0.00021, 0.00031)	0.00027 (0.00023, 0.00033)	0.00028 (0.00023, 0.00033)	0.00027 (0.00023, 0.00033)	0.00027 (0.00023, 0.00032)	0.00024 (2e-04, 0.00028)
XL-HDL-P, mmol/l	Male	0.00018 (0.00016, 0.00021)	0.00017 (0.00015, 2e-04)	0.00017 (0.00015, 2e-04)	0.00017 (0.00015, 2e-04)	0.00017 (0.00015, 2e-04)	0.00017 (0.00015, 2e-04)	0.00017 (0.00015, 2e-04)	0.00017 (0.00015, 2e-04)	0.00018 (0.00015, 0.00021)	0.00019 (0.00016, 0.00022)	0.00019 (0.00016, 0.00022)	0.00019 (0.00016, 0.00022)	0.00019 (0.00017, 0.00022)	0.00018 (0.00015, 0.00021)
L-HDL-P, mmol/l	All	0.0015 (0.0013, 0.0018)	0.0014 (0.0012, 0.0017)	0.0014 (0.0011, 0.0017)	0.0013 (0.0011, 0.0017)	0.0013 (0.0011, 0.0017)	0.0013 (0.0011, 0.0017)	0.0014 (0.0011, 0.0017)	0.0014 (0.0012, 0.0017)	0.0015 (0.0013, 0.0018)	0.0017 (0.0014, 0.002)	0.0017 (0.0015, 0.002)	0.0017 (0.0015, 0.002)	0.0017 (0.0015, 0.002)	0.0015 (0.0012, 0.0018)
L-HDL-P, mmol/l	Female	0.0019 (0.0015, 0.0024)	0.0018 (0.0014, 0.0023)	0.0018 (0.0014, 0.0022)	0.0018 (0.0014, 0.0022)	0.0018 (0.0014, 0.0022)	0.0018 (0.0014, 0.0022)	0.0018 (0.0014, 0.0022)	0.0019 (0.0015, 0.0024)	0.002 (0.0016, 0.0025)	0.0021 (0.0017, 0.0026)	0.0022 (0.0018, 0.0027)	0.0022 (0.0018, 0.0027)	0.0022 (0.0018, 0.0027)	0.0019 (0.0015, 0.0023)
L-HDL-P, mmol/l	Male	0.0012 (0.00098, 0.0016)	0.0011 (0.00086, 0.0015)	0.0011 (0.00081, 0.0015)	0.0011 (0.00077, 0.0015)	0.0011 (0.00077, 0.0015)	0.001 (0.00075, 0.0015)	0.0011 (0.00079, 0.0015)	0.0011 (0.00087, 0.0015)	0.0012 (0.00095, 0.0015)	0.0013 (0.0011, 0.0017)	0.0014 (0.0012, 0.0017)	0.0014 (0.0012, 0.0017)	0.0014 (0.0012, 0.0018)	0.0012 (0.00095, 0.0016)
M-HDL-P, mmol/l	All	0.0045 (0.0042, 0.0048)	0.0044 (0.0041, 0.0047)	0.0043 (0.004, 0.0046)	0.0043 (0.004, 0.0046)	0.0043 (0.004, 0.0046)	0.0043 (0.004, 0.0046)	0.0043 (0.004, 0.0046)	0.0044 (0.0041, 0.0048)	0.0045 (0.0042, 0.0049)	0.0047 (0.0043, 0.0051)	0.0048 (0.0045, 0.0052)	0.0049 (0.0045, 0.0052)	0.0049 (0.0045, 0.0053)	0.0045 (0.0042, 0.0049)
M-HDL-P, mmol/l	Female	0.0049 (0.0045, 0.0055)	0.0048 (0.0043, 0.0053)	0.0047 (0.0042, 0.0053)	0.0047 (0.0042, 0.0052)	0.0047 (0.0042, 0.0053)	0.0047 (0.0042, 0.0052)	0.0047 (0.0042, 0.0053)	0.0049 (0.0043, 0.0055)	0.005 (0.0044, 0.0056)	0.0052 (0.0046, 0.0059)	0.0054 (0.0048, 0.0061)	0.0054 (0.0048, 0.0061)	0.0054 (0.0049, 0.0061)	0.0051 (0.0045, 0.0058)
M-HDL-P, mmol/l	Male	0.0041 (0.0038, 0.0045)	0.0041 (0.0037, 0.0044)	0.0039 (0.0036, 0.0043)	0.0039 (0.0036, 0.0043)	0.0039 (0.0036, 0.0043)	0.0039 (0.0036, 0.0043)	0.004 (0.0037, 0.0043)	0.004 (0.0037, 0.0044)	0.0041 (0.0038, 0.0045)	0.0043 (0.0039, 0.0047)	0.0044 (0.004, 0.0048)	0.0044 (0.0041, 0.0048)	0.0045 (0.0041, 0.0049)	0.0041 (0.0038, 0.0045)
S-HDL-P, mmol/l	All	0.011 (0.011, 0.011)	0.011 (0.011, 0.011)	0.011 (0.01, 0.011)	0.011 (0.01, 0.011)	0.011 (0.01, 0.011)	0.011 (0.01, 0.011)	0.011 (0.01, 0.011)	0.011 (0.011, 0.011)	0.011 (0.011, 0.011)	0.011 (0.011, 0.011)	0.011 (0.011, 0.012)	0.011 (0.011, 0.012)	0.012 (0.011, 0.012)	0.011 (0.011, 0.012)
S-HDL-P, mmol/l	Female	0.011 (0.01, 0.011)	0.011 (0.01, 0.011)	0.011 (0.01, 0.011)	0.011 (0.01, 0.011)	0.011 (0.01, 0.011)	0.011 (0.01, 0.011)	0.011 (0.01, 0.011)	0.011 (0.01, 0.011)	0.011 (0.01, 0.011)	0.011 (0.01, 0.012)	0.011 (0.011, 0.012)	0.011 (0.011, 0.012)	0.011 (0.011, 0.012)	0.012 (0.011, 0.012)
S-HDL-P, mmol/l	Male	0.011 (0.011, 0.012)	0.011 (0.011, 0.012)	0.011 (0.01, 0.011)	0.011 (0.01, 0.011)	0.011 (0.01, 0.012)	0.011 (0.01, 0.012)	0.011 (0.01, 0.012)	0.011 (0.011, 0.012)	0.011 (0.011, 0.012)	0.011 (0.011, 0.012)	0.011 (0.011, 0.012)	0.012 (0.011, 0.012)	0.012 (0.011, 0.012)	0.011 (0.011, 0.012)
VLDL-CE, mmol/l	All	0.27 (0.24, 0.31)	0.26 (0.23, 0.3)	0.26 (0.23, 0.3)	0.27 (0.24, 0.3)	0.27 (0.24, 0.31)	0.28 (0.25, 0.32)	0.28 (0.25, 0.32)	0.29 (0.26, 0.33)	0.3 (0.26, 0.34)	0.28 (0.24, 0.32)	0.27 (0.23, 0.3)	0.26 (0.23, 0.3)	0.27 (0.24, 0.31)	0.33 (0.29, 0.36)
VLDL-CE, mmol/l	Female	0.26 (0.23, 0.31)	0.25 (0.22, 0.29)	0.25 (0.22, 0.29)	0.25 (0.22, 0.3)	0.26 (0.22, 0.3)	0.26 (0.22, 0.3)	0.26 (0.22, 0.31)	0.27 (0.22, 0.31)	0.27 (0.23, 0.32)	0.27 (0.23, 0.31)	0.26 (0.22, 0.3)	0.25 (0.22, 0.29)	0.25 (0.22, 0.29)	0.31 (0.27, 0.36)
VLDL-CE, mmol/l	Male	0.28 (0.23, 0.35)	0.28 (0.22, 0.34)	0.28 (0.23, 0.34)	0.28 (0.23, 0.34)	0.29 (0.23, 0.35)	0.3 (0.24, 0.36)	0.31 (0.25, 0.37)	0.31 (0.26, 0.38)	0.32 (0.26, 0.39)	0.29 (0.23, 0.36)	0.28 (0.22, 0.34)	0.27 (0.22, 0.34)	0.28 (0.23, 0.34)	0.34 (0.29, 0.4)
LDL-CE, mmol/l	All	1.3 (1.2, 1.4)	1.3 (1.1, 1.4)	1.2 (1.1, 1.3)	1.2 (1.1, 1.4)	1.3 (1.1, 1.4)	1.2 (1.1, 1.4)	1.3 (1.1, 1.4)	1.3 (1.1, 1.4)	1.3 (1.1, 1.4)	1.3 (1.2, 1.4)	1.3 (1.2, 1.4)	1.3 (1.2, 1.4)	1.3 (1.2, 1.4)	1.4 (1.3, 1.5)
LDL-CE, mmol/l	Female	1.2 (1.1, 1.3)	1.2 (1.1, 1.3)	1.2 (1.1, 1.3)	1.2 (1.1, 1.3)	1.2 (1.1, 1.3)	1.2 (1.1, 1.3)	1.2 (1.1, 1.3)	1.2 (1.1, 1.3)	1.2 (1.1, 1.3)	1.2 (1.1, 1.3)	1.2 (1.1, 1.3)	1.2 (1.1, 1.3)	1.3 (1.2, 1.3)	1.3 (1.2, 1.4)
LDL-CE, mmol/l	Male	1.3 (1.1, 1.5)	1.3 (1.1, 1.5)	1.3 (1.1, 1.5)	1.3 (1.1, 1.5)	1.3 (1.1, 1.5)	1.3 (1.1, 1.5)	1.3 (1.2, 1.5)	1.3 (1.2, 1.5)	1.3 (1.2, 1.5)	1.3 (1.2, 1.5)	1.3 (1.2, 1.5)	1.4 (1.2, 1.6)	1.4 (1.2, 1.6)	1.4 (1.3, 1.6)
HDL-CE, mmol/l	All	1.2 (1.1, 1.3)	1.2 (1.1, 1.3)	1.2 (1.1, 1.3)	1.2 (1.1, 1.2)	1.2 (1.1, 1.3)	1.2 (1.1, 1.2)	1.2 (1.1, 1.3)	1.2 (1.1, 1.3)	1.2 (1.1, 1.3)	1.3 (1.2, 1.4)	1.3 (1.2, 1.4)	1.3 (1.2, 1.4)	1.3 (1.3, 1.4)	1.2 (1.1, 1.3)
HDL-CE, mmol/l	Female	1.3 (1.2, 1.5)	1.3 (1.2, 1.4)	1.3 (1.1, 1.4)	1.3 (1.1, 1.4)	1.3 (1.1, 1.4)	1.3 (1.1, 1.4)	1.3 (1.1, 1.4)	1.3 (1.2, 1.5)	1.3 (1.2, 1.5)	1.4 (1.2, 1.6)	1.5 (1.3, 1.6)	1.5 (1.3, 1.6)	1.5 (1.3, 1.6)	1.4 (1.2, 1.5)
HDL-CE, mmol/l	Male	1.1 (1.1, 1.2)	1.1 (1, 1.2)	1.1 (1, 1.2)	1.1 (0.99, 1.2)	1.1 (0.99, 1.2)	1.1 (0.99, 1.2)	1.1 (1, 1.2)	1.1 (1, 1.2)	1.1 (1, 1.2)	1.2 (1.1, 1.3)	1.2 (1.1, 1.3)	1.2 (1.1, 1.4)	1.3 (1.1, 1.4)	1.2 (1, 1.3)
VLDL-FC, mmol/l	All	0.18 (0.16, 0.21)	0.18 (0.15, 0.2)	0.18 (0.16, 0.21)	0.19 (0.16, 0.21)	0.19 (0.16, 0.22)	0.19 (0.17, 0.22)	0.2 (0.17, 0.23)	0.2 (0.17, 0.23)	0.2 (0.17, 0.23)	0.18 (0.15, 0.21)	0.16 (0.14, 0.19)	0.16 (0.14, 0.18)	0.17 (0.15, 0.19)	0.21 (0.19, 0.24)
VLDL-FC, mmol/l	Female	0.17 (0.14, 0.2)	0.16 (0.13, 0.19)	0.16 (0.14, 0.19)	0.17 (0.14, 0.2)	0.17 (0.14, 0.2)	0.17 (0.14, 0.2)	0.17 (0.14, 0.21)	0.18 (0.15, 0.21)	0.18 (0.15, 0.21)	0.16 (0.14, 0.19)	0.15 (0.13, 0.17)	0.15 (0.13, 0.17)	0.15 (0.13, 0.17)	0.19 (0.17, 0.23)
VLDL-FC, mmol/l	Male	0.19 (0.16, 0.24)	0.2 (0.16, 0.24)	0.2 (0.16, 0.24)	0.2 (0.17, 0.25)	0.21 (0.17, 0.26)	0.22 (0.18, 0.27)	0.23 (0.19, 0.28)	0.23 (0.18, 0.28)	0.22 (0.18, 0.28)	0.19 (0.15, 0.24)	0.17 (0.14, 0.22)	0.17 (0.14, 0.22)	0.18 (0.15, 0.22)	0.23 (0.19, 0.27)
LDL-FC, mmol/l	All	0.48 (0.44, 0.51)	0.47 (0.44, 0.51)	0.47 (0.43, 0.5)	0.47 (0.43, 0.5)	0.47 (0.44, 0.51)	0.47 (0.43, 0.51)	0.47 (0.44, 0.51)	0.47 (0.43, 0.51)	0.47 (0.43, 0.51)	0.48 (0.44, 0.51)	0.49 (0.46, 0.53)	0.5 (0.46, 0.54)	0.51 (0.47, 0.55)	0.52 (0.48, 0.56)
LDL-FC, mmol/l	Female	0.46 (0.43, 0.49)	0.45 (0.42, 0.48)	0.45 (0.42, 0.48)	0.45 (0.42, 0.48)	0.45 (0.43, 0.48)	0.45 (0.42, 0.48)	0.45 (0.42, 0.48)	0.44 (0.41, 0.47)	0.44 (0.41, 0.47)	0.45 (0.43, 0.48)	0.47 (0.45, 0.5)	0.48 (0.45, 0.52)	0.49 (0.45, 0.52)	0.49 (0.46, 0.52)
LDL-FC, mmol/l	Male	0.49 (0.43, 0.56)	0.49 (0.43, 0.56)	0.49 (0.43, 0.55)	0.49 (0.43, 0.55)	0.49 (0.42, 0.56)	0.49 (0.43, 0.56)	0.49 (0.43, 0.57)	0.49 (0.43, 0.56)	0.5 (0.43, 0.56)	0.5 (0.44, 0.57)	0.51 (0.45, 0.58)	0.52 (0.46, 0.59)	0.53 (0.47, 0.6)	0.54 (0.48, 0.61)
HDL-FC, mmol/l	All	0.33 (0.31, 0.35)	0.32 (0.3, 0.35)	0.31 (0.29, 0.34)	0.31 (0.29, 0.34)	0.31 (0.29, 0.34)	0.31 (0.29, 0.34)	0.32 (0.29, 0.34)	0.32 (0.3, 0.35)	0.33 (0.3, 0.36)	0.34 (0.32, 0.37)	0.35 (0.32, 0.38)	0.35 (0.33, 0.38)	0.36 (0.33, 0.39)	0.33 (0.31, 0.36)
HDL-FC, mmol/l	Female	0.36 (0.33, 0.41)	0.35 (0.31, 0.39)	0.35 (0.31, 0.39)	0.35 (0.31, 0.39)	0.35 (0.31, 0.39)	0.35 (0.31, 0.39)	0.35 (0.31, 0.39)	0.36 (0.32, 0.41)	0.37 (0.32, 0.42)	0.39 (0.34, 0.44)	0.4 (0.35, 0.45)	0.4 (0.35, 0.45)	0.4 (0.36, 0.45)	0.37 (0.33, 0.42)
HDL-FC, mmol/l	Male	0.3 (0.28, 0.33)	0.29 (0.27, 0.32)	0.29 (0.26, 0.31)	0.29 (0.26, 0.31)	0.29 (0.26, 0.31)	0.29 (0.26, 0.31)	0.29 (0.27, 0.31)	0.29 (0.27, 0.32)	0.3 (0.27, 0.33)	0.31 (0.28, 0.34)	0.32 (0.29, 0.35)	0.32 (0.29, 0.35)	0.32 (0.3, 0.35)	0.3 (0.28, 0.33)
VLDL-TG, mmol/l	All	0.63 (0.54, 0.73)	0.65 (0.56, 0.75)	0.69 (0.6, 0.8)	0.72 (0.63, 0.83)	0.73 (0.63, 0.84)	0.75 (0.64, 0.87)	0.78 (0.66, 0.91)	0.78 (0.66, 0.92)	0.75 (0.64, 0.88)	0.55 (0.47, 0.64)	0.46 (0.41, 0.52)	0.46 (0.4, 0.52)	0.5 (0.44, 0.56)	0.65 (0.57, 0.75)
VLDL-TG, mmol/l	Female	0.52 (0.42, 0.64)	0.53 (0.44, 0.64)	0.58 (0.49, 0.7)	0.61 (0.5, 0.74)	0.6 (0.5, 0.73)	0.61 (0.5, 0.75)	0.62 (0.51, 0.76)	0.65 (0.51, 0.82)	0.64 (0.52, 0.79)	0.48 (0.41, 0.57)	0.39 (0.35, 0.44)	0.39 (0.34, 0.44)	0.42 (0.37, 0.48)	0.57 (0.46, 0.69)
VLDL-TG, mmol/l	Male	0.74 (0.6, 0.9)	0.77 (0.64, 0.92)	0.81 (0.67, 0.97)	0.84 (0.7, 1)	0.86 (0.71, 1)	0.9 (0.73, 1.1)	0.95 (0.77, 1.2)	0.91 (0.73, 1.1)	0.87 (0.7, 1.1)	0.62 (0.49, 0.78)	0.53 (0.44, 0.64)	0.53 (0.44, 0.64)	0.57 (0.47, 0.69)	0.74 (0.61, 0.89)
LDL-TG, mmol/l	All	0.13 (0.12, 0.14)	0.13 (0.12, 0.14)	0.13 (0.12, 0.14)	0.13 (0.12, 0.14)	0.13 (0.12, 0.14)	0.13 (0.12, 0.14)	0.13 (0.12, 0.14)	0.13 (0.12, 0.15)	0.14 (0.13, 0.15)	0.13 (0.12, 0.15)	0.13 (0.12, 0.14)	0.13 (0.12, 0.14)	0.13 (0.12, 0.14)	0.15 (0.14, 0.16)
LDL-TG, mmol/l	Female	0.14 (0.12, 0.16)	0.13 (0.12, 0.15)	0.13 (0.12, 0.15)	0.13 (0.12, 0.15)	0.14 (0.12, 0.15)	0.14 (0.12, 0.15)	0.14 (0.12, 0.15)	0.14 (0.13, 0.16)	0.14 (0.13, 0.16)	0.14 (0.13, 0.16)	0.14 (0.12, 0.16)	0.14 (0.12, 0.16)	0.14 (0.12, 0.15)	0.16 (0.14, 0.18)
LDL-TG, mmol/l	Male	0.12 (0.11, 0.14)	0.12 (0.11, 0.14)	0.12 (0.11, 0.13)	0.12 (0.11, 0.14)	0.12 (0.11, 0.14)	0.12 (0.11, 0.14)	0.13 (0.11, 0.14)	0.13 (0.12, 0.14)	0.13 (0.12, 0.14)	0.13 (0.11, 0.14)	0.12 (0.11, 0.14)	0.12 (0.11, 0.14)	0.12 (0.11, 0.14)	0.14 (0.13, 0.15)
HDL-TG, mmol/l	All	0.1 (0.093, 0.12)	0.1 (0.093, 0.11)	0.1 (0.094, 0.12)	0.11 (0.096, 0.12)	0.11 (0.097, 0.12)	0.11 (0.1, 0.12)	0.11 (0.1, 0.13)	0.12 (0.11, 0.13)	0.12 (0.11, 0.13)	0.11 (0.095, 0.12)	0.095 (0.084, 0.11)	0.089 (0.078, 0.1)	0.089 (0.079, 0.1)	0.11 (0.094, 0.12)
HDL-TG, mmol/l	Female	0.12 (0.1, 0.14)	0.11 (0.097, 0.13)	0.12 (0.099, 0.14)	0.12 (0.1, 0.14)	0.12 (0.1, 0.14)	0.12 (0.1, 0.14)	0.12 (0.1, 0.14)	0.13 (0.11, 0.15)	0.13 (0.11, 0.16)	0.12 (0.1, 0.15)	0.11 (0.095, 0.14)	0.1 (0.087, 0.13)	0.11 (0.089, 0.13)	0.12 (0.1, 0.15)
HDL-TG, mmol/l	Male	0.093 (0.081, 0.11)	0.095 (0.084, 0.11)	0.095 (0.084, 0.11)	0.097 (0.086, 0.11)	0.099 (0.088, 0.11)	0.1 (0.091, 0.12)	0.11 (0.095, 0.12)	0.11 (0.097, 0.12)	0.11 (0.098, 0.12)	0.094 (0.082, 0.11)	0.082 (0.072, 0.094)	0.077 (0.067, 0.089)	0.077 (0.067, 0.089)	0.094 (0.081, 0.11)
VLDL-PL, mmol/l	All	0.3 (0.26, 0.34)	0.29 (0.25, 0.34)	0.3 (0.26, 0.34)	0.31 (0.27, 0.35)	0.31 (0.27, 0.36)	0.32 (0.28, 0.37)	0.33 (0.29, 0.38)	0.34 (0.29, 0.39)	0.34 (0.29, 0.39)	0.29 (0.25, 0.33)	0.26 (0.23, 0.3)	0.26 (0.22, 0.3)	0.27 (0.23, 0.31)	0.34 (0.31, 0.39)
VLDL-PL, mmol/l	Female	0.27 (0.23, 0.33)	0.26 (0.22, 0.32)	0.27 (0.23, 0.32)	0.28 (0.23, 0.33)	0.28 (0.23, 0.34)	0.28 (0.24, 0.34)	0.29 (0.24, 0.35)	0.3 (0.24, 0.36)	0.3 (0.25, 0.36)	0.27 (0.23, 0.32)	0.24 (0.21, 0.29)	0.24 (0.21, 0.28)	0.25 (0.21, 0.28)	0.32 (0.27, 0.38)
VLDL-PL, mmol/l	Male	0.32 (0.26, 0.39)	0.32 (0.26, 0.39)	0.33 (0.27, 0.4)	0.33 (0.27, 0.41)	0.34 (0.28, 0.42)	0.36 (0.29, 0.44)	0.38 (0.31, 0.46)	0.37 (0.3, 0.46)	0.37 (0.3, 0.46)	0.3 (0.24, 0.39)	0.28 (0.22, 0.35)	0.27 (0.22, 0.34)	0.28 (0.23, 0.35)	0.37 (0.31, 0.43)
LDL-PL, mmol/l	All	0.6 (0.56, 0.65)	0.6 (0.56, 0.64)	0.59 (0.55, 0.64)	0.59 (0.55, 0.64)	0.6 (0.55, 0.64)	0.6 (0.55, 0.64)	0.6 (0.55, 0.64)	0.6 (0.55, 0.64)	0.6 (0.55, 0.64)	0.6 (0.56, 0.65)	0.61 (0.57, 0.66)	0.62 (0.58, 0.67)	0.63 (0.59, 0.68)	0.66 (0.62, 0.7)
LDL-PL, mmol/l	Female	0.58 (0.55, 0.62)	0.57 (0.53, 0.61)	0.57 (0.53, 0.6)	0.57 (0.53, 0.6)	0.57 (0.54, 0.61)	0.56 (0.53, 0.6)	0.56 (0.53, 0.6)	0.56 (0.53, 0.6)	0.56 (0.52, 0.6)	0.57 (0.54, 0.61)	0.59 (0.55, 0.63)	0.6 (0.56, 0.64)	0.6 (0.57, 0.65)	0.63 (0.59, 0.67)
LDL-PL, mmol/l	Male	0.62 (0.55, 0.71)	0.62 (0.55, 0.71)	0.62 (0.55, 0.7)	0.62 (0.54, 0.7)	0.62 (0.54, 0.7)	0.62 (0.55, 0.71)	0.63 (0.55, 0.71)	0.63 (0.56, 0.71)	0.63 (0.56, 0.71)	0.63 (0.56, 0.71)	0.64 (0.56, 0.72)	0.65 (0.57, 0.73)	0.66 (0.58, 0.74)	0.69 (0.62, 0.76)
HDL-PL, mmol/l	All	1.7 (1.6, 1.8)	1.7 (1.6, 1.8)	1.6 (1.5, 1.7)	1.6 (1.5, 1.7)	1.6 (1.5, 1.7)	1.6 (1.5, 1.7)	1.6 (1.5, 1.8)	1.7 (1.6, 1.8)	1.7 (1.6, 1.8)	1.8 (1.6, 1.9)	1.8 (1.7, 1.9)	1.8 (1.7, 1.9)	1.8 (1.7, 2)	1.7 (1.6, 1.8)
HDL-PL, mmol/l	Female	1.9 (1.7, 2.1)	1.8 (1.6, 2)	1.8 (1.6, 2)	1.8 (1.6, 2)	1.8 (1.6, 2)	1.8 (1.6, 2)	1.8 (1.6, 2)	1.9 (1.7, 2.1)	1.9 (1.7, 2.1)	2 (1.8, 2.2)	2 (1.8, 2.3)	2 (1.8, 2.3)	2 (1.8, 2.3)	1.9 (1.7, 2.1)
HDL-PL, mmol/l	Male	1.6 (1.4, 1.7)	1.5 (1.4, 1.6)	1.5 (1.4, 1.6)	1.5 (1.4, 1.6)	1.5 (1.4, 1.6)	1.5 (1.4, 1.6)	1.5 (1.4, 1.6)	1.5 (1.4, 1.6)	1.6 (1.4, 1.7)	1.6 (1.5, 1.7)	1.6 (1.5, 1.8)	1.6 (1.5, 1.8)	1.6 (1.5, 1.8)	1.5 (1.4, 1.7)
VCAM-1, pg/mL	All	170 (150, 180)	160 (150, 180)	170 (150, 180)		160 (150, 180)	160 (150, 180)	170 (150, 190)	170 (150, 180)	170 (150, 180)	170 (150, 180)	170 (160, 180)	170 (160, 180)	170 (160, 190)	180 (160, 190)
VCAM-1, pg/mL	Female	170 (150, 190)	160 (150, 190)	170 (150, 190)		160 (140, 190)	160 (140, 180)	170 (140, 190)	160 (140, 180)	160 (140, 180)	160 (150, 180)	170 (150, 190)	160 (140, 190)	170 (150, 190)	170 (150, 200)
VCAM-1, pg/mL	Male	170 (150, 180)	170 (150, 190)	170 (150, 190)		170 (150, 190)	170 (150, 180)	170 (150, 190)	170 (150, 190)	170 (150, 190)	170 (150, 190)	170 (150, 190)	170 (160, 190)	180 (160, 200)	180 (160, 200)
ICAM-1, pg/mL	All	440 (410, 460)	440 (410, 470)	430 (400, 460)		430 (400, 460)	430 (400, 460)	430 (400, 470)	430 (410, 460)	450 (420, 480)	440 (410, 470)	450 (420, 480)	450 (420, 480)	450 (420, 480)	450 (420, 490)
ICAM-1, pg/mL	Female	450 (410, 500)	460 (420, 510)	450 (400, 500)		450 (400, 490)	450 (410, 500)	450 (400, 500)	440 (400, 490)	450 (400, 500)	450 (410, 510)	470 (420, 530)	480 (430, 540)	470 (430, 520)	470 (420, 540)
ICAM-1, pg/mL	Male	420 (390, 450)	420 (400, 450)	410 (390, 440)		420 (380, 450)	420 (380, 460)	420 (380, 460)	430 (390, 460)	440 (410, 480)	420 (390, 460)	430 (400, 460)	430 (400, 460)	430 (400, 460)	440 (400, 480)
E-selectin, pg/mL	All	820 (740, 910)	820 (740, 910)	810 (730, 900)		810 (720, 910)	800 (710, 900)	820 (730, 920)	810 (720, 910)	810 (720, 910)	790 (710, 880)	810 (720, 900)	810 (720, 910)	800 (710, 910)	820 (720, 920)
E-selectin, pg/mL	Female	850 (720, 1000)	850 (720, 1000)	840 (710, 990)		830 (690, 990)	820 (680, 980)	840 (700, 1000)	830 (690, 990)	830 (690, 990)	820 (690, 980)	840 (710, 1000)	840 (710, 1000)	830 (690, 1000)	840 (690, 1000)
E-selectin, pg/mL	Male	790 (690, 910)	790 (690, 910)	780 (680, 900)		790 (680, 920)	790 (670, 920)	800 (680, 940)	790 (670, 920)	790 (680, 930)	760 (660, 890)	780 (670, 910)	790 (680, 920)	780 (660, 920)	800 (680, 930)
IL-6, pg/mL	All	1.2 (0.99, 1.5)	1.1 (0.89, 1.3)	1 (0.86, 1.2)		1 (0.87, 1.2)	1.3 (1, 1.5)	1.7 (1.4, 2.2)	3 (2.3, 3.9)	3.3 (2.5, 4.3)	3.6 (2.8, 4.7)	4 (3.2, 5)	5 (4.3, 5.9)	1.8 (1.3, 2.4)	1.6 (1.3, 2)
IL-6, pg/mL	Female	1.2 (0.9, 1.6)	1.1 (0.8, 1.5)	1 (0.77, 1.4)		0.99 (0.73, 1.3)	1.3 (0.92, 1.8)	1.8 (1.4, 2.5)	2.8 (2, 3.9)	2.7 (1.7, 4.4)	4.2 (2.9, 6.2)	4.2 (2.9, 6.3)	5.7 (4.2, 7.7)	1.9 (1.1, 3.3)	1.7 (1.2, 2.4)
IL-6, pg/mL	Male	1.2 (0.92, 1.6)	1.1 (0.83, 1.4)	1 (0.82, 1.2)		1.1 (0.88, 1.3)	1.3 (1, 1.6)	1.6 (1.1, 2.3)	3.2 (2.1, 4.8)	3.8 (2.8, 5.2)	3.2 (2.2, 4.5)	3.7 (2.9, 4.9)	4.5 (3.9, 5.2)	1.7 (1.2, 2.4)	1.5 (1.1, 2)
GlycA, mmol/l	All	0.76 (0.73, 0.78)	0.75 (0.73, 0.78)	0.75 (0.72, 0.77)	0.75 (0.72, 0.78)	0.75 (0.73, 0.78)	0.76 (0.73, 0.78)	0.77 (0.74, 0.79)	0.78 (0.75, 0.8)	0.78 (0.75, 0.8)	0.77 (0.74, 0.8)	0.77 (0.74, 0.8)	0.77 (0.75, 0.8)	0.79 (0.76, 0.82)	0.8 (0.77, 0.82)
GlycA, mmol/l	Female	0.78 (0.74, 0.82)	0.77 (0.74, 0.8)	0.77 (0.74, 0.8)	0.77 (0.73, 0.81)	0.77 (0.74, 0.81)	0.77 (0.74, 0.81)	0.77 (0.74, 0.81)	0.8 (0.76, 0.84)	0.8 (0.76, 0.84)	0.8 (0.76, 0.84)	0.81 (0.77, 0.85)	0.8 (0.76, 0.84)	0.82 (0.78, 0.85)	0.83 (0.79, 0.86)
GlycA, mmol/l	Male	0.74 (0.7, 0.77)	0.74 (0.71, 0.77)	0.73 (0.7, 0.76)	0.73 (0.69, 0.77)	0.73 (0.7, 0.77)	0.74 (0.71, 0.78)	0.76 (0.72, 0.8)	0.76 (0.73, 0.8)	0.76 (0.73, 0.8)	0.75 (0.71, 0.79)	0.74 (0.71, 0.78)	0.75 (0.72, 0.78)	0.76 (0.73, 0.8)	0.77 (0.74, 0.81)

## Sheet: Table S2
Table S2. Geometric mean and 95 % CI for level relative to baseline (scaled to 100), for all variables, across all 14 measurements.
Variable	Group	-1 hr (baseline)	0.25 hr	0.5 hr	0.75 hr	1 hr	1.5 hr	2 hr	3 hr	4 hr	6 hr	8 hr	10 hr	12 hr	24 hr
bOHbutyrate, level relative to bl (scaled to 100)	All	100	54 (39, 75)	59 (41, 86)	50 (32, 76)	43 (27, 69)	29 (19, 44)	31 (20, 47)	53 (36, 78)	118 (82, 170)	297 (203, 434)	396 (261, 599)	637 (435, 934)	831 (547, 1262)	1167 (749, 1818)
bOHbutyrate, level relative to bl (scaled to 100)	Female	100	40 (24, 66)	49 (27, 90)	45 (23, 91)	33 (14, 76)	21 (10, 42)	24 (12, 48)	48 (25, 90)	120 (63, 228)	324 (196, 537)	382 (212, 686)	702 (407, 1211)	880 (518, 1494)	1108 (526, 2334)
bOHbutyrate, level relative to bl (scaled to 100)	Male	100	71 (49, 103)	69 (43, 111)	53 (31, 93)	54 (33, 88)	37 (22, 62)	38 (22, 63)	57 (35, 95)	117 (76, 181)	278 (160, 484)	407 (225, 738)	591 (344, 1017)	794 (422, 1495)	1216 (699, 2113)
Acetoacetate, level relative to bl (scaled to 100)	All	100	58 (50, 66)	66 (58, 76)	65 (56, 76)	68 (56, 82)	63 (51, 78)	70 (57, 87)	81 (66, 98)	109 (91, 130)	179 (148, 216)	218 (174, 274)	302 (240, 380)	387 (309, 485)	583 (449, 758)
Acetoacetate, level relative to bl (scaled to 100)	Female	100	53 (43, 67)	64 (52, 79)	67 (54, 82)	70 (53, 93)	67 (48, 93)	77 (56, 105)	84 (60, 117)	120 (90, 159)	191 (143, 257)	225 (157, 322)	337 (228, 499)	398 (285, 556)	570 (354, 918)
Acetoacetate, level relative to bl (scaled to 100)	Male	100	62 (53, 73)	68 (56, 83)	64 (51, 80)	66 (51, 85)	60 (45, 79)	65 (49, 88)	78 (62, 98)	101 (81, 126)	169 (132, 216)	213 (157, 287)	276 (212, 359)	378 (276, 518)	595 (448, 790)
Acetone, level relative to bl (scaled to 100)	All	100	91 (88, 94)	89 (86, 93)	89 (85, 93)	88 (84, 93)	83 (78, 88)	80 (74, 86)	80 (74, 86)	87 (81, 94)	114 (104, 126)	142 (128, 158)	181 (160, 205)	225 (200, 254)	411 (347, 487)
Acetone, level relative to bl (scaled to 100)	Female	100	93 (89, 96)	89 (85, 94)	93 (88, 97)	92 (86, 98)	85 (80, 91)	82 (75, 91)	84 (74, 95)	95 (86, 105)	126 (111, 144)	156 (135, 181)	204 (168, 248)	247 (202, 303)	428 (316, 579)
Acetone, level relative to bl (scaled to 100)	Male	100	89 (85, 93)	89 (84, 95)	86 (80, 92)	85 (79, 92)	81 (74, 88)	78 (69, 87)	76 (69, 84)	82 (74, 91)	106 (93, 120)	131 (113, 152)	164 (141, 190)	208 (182, 239)	398 (330, 480)
Total-C, level relative to bl (scaled to 100)	All	100	98 (97, 99)	97 (96, 98)	97 (96, 98)	98 (97, 98)	98 (97, 99)	99 (98, 100)	99 (98, 100)	100 (99, 102)	102 (100, 103)	103 (102, 105)	104 (103, 106)	106 (104, 107)	107 (105, 109)
Total-C, level relative to bl (scaled to 100)	Female	100	97 (95, 99)	97 (95, 98)	97 (96, 98)	98 (96, 99)	97 (95, 98)	97 (96, 98)	98 (96, 100)	99 (96, 101)	102 (99, 104)	104 (102, 107)	105 (102, 107)	106 (103, 108)	106 (104, 108)
Total-C, level relative to bl (scaled to 100)	Male	100	99 (98, 100)	98 (97, 99)	97 (96, 98)	98 (97, 99)	99 (97, 101)	100 (99, 101)	100 (99, 102)	101 (99, 104)	102 (100, 104)	103 (101, 105)	104 (102, 106)	106 (104, 108)	108 (105, 111)
non-HDL-C, level relative to bl (scaled to 100)	All	100	99 (97, 100)	98 (97, 99)	98 (97, 99)	99 (98, 100)	99 (98, 101)	100 (99, 102)	100 (99, 102)	101 (99, 103)	101 (99, 102)	101 (100, 103)	102 (101, 104)	104 (102, 106)	110 (108, 113)
non-HDL-C, level relative to bl (scaled to 100)	Female	100	97 (95, 99)	97 (95, 99)	98 (97, 98)	98 (97, 100)	97 (96, 99)	98 (96, 99)	98 (96, 100)	98 (96, 101)	100 (98, 103)	102 (99, 105)	102 (99, 105)	104 (101, 106)	109 (106, 112)
non-HDL-C, level relative to bl (scaled to 100)	Male	100	100 (98, 101)	99 (97, 100)	99 (97, 100)	99 (98, 100)	101 (99, 103)	102 (101, 104)	102 (101, 104)	103 (100, 105)	101 (100, 103)	101 (99, 104)	103 (100, 105)	105 (102, 107)	111 (107, 115)
Remnant-C, level relative to bl (scaled to 100)	All	100	98 (97, 99)	97 (96, 98)	98 (97, 99)	99 (98, 100)	100 (98, 102)	101 (100, 103)	103 (101, 104)	103 (101, 106)	102 (100, 104)	101 (99, 103)	100 (98, 102)	102 (100, 104)	112 (108, 115)
Remnant-C, level relative to bl (scaled to 100)	Female	100	96 (94, 98)	96 (95, 98)	97 (96, 98)	98 (96, 99)	98 (96, 99)	98 (96, 99)	99 (97, 101)	100 (98, 103)	102 (99, 105)	102 (98, 106)	101 (97, 104)	102 (98, 105)	109 (105, 113)
Remnant-C, level relative to bl (scaled to 100)	Male	100	99 (98, 101)	98 (97, 99)	99 (97, 100)	100 (99, 101)	102 (100, 105)	105 (103, 107)	105 (103, 108)	106 (103, 109)	102 (100, 105)	100 (98, 102)	100 (98, 102)	103 (100, 106)	114 (109, 119)
Clinical LDL-C, level relative to bl (scaled to 100)	All	100	99 (97, 100)	98 (96, 99)	98 (97, 99)	98 (97, 99)	98 (96, 99)	98 (97, 100)	98 (97, 100)	98 (96, 100)	101 (99, 103)	104 (101, 106)	106 (104, 108)	107 (105, 110)	111 (108, 114)
Clinical LDL-C, level relative to bl (scaled to 100)	Female	100	97 (95, 100)	97 (95, 98)	97 (96, 98)	98 (96, 100)	96 (94, 98)	96 (94, 98)	96 (94, 98)	96 (93, 99)	99 (96, 102)	104 (101, 107)	105 (103, 108)	107 (104, 110)	110 (106, 114)
Clinical LDL-C, level relative to bl (scaled to 100)	Male	100	100 (98, 102)	98 (97, 100)	98 (96, 100)	98 (97, 99)	99 (97, 101)	100 (99, 102)	100 (98, 102)	100 (97, 103)	102 (99, 104)	103 (100, 107)	106 (103, 109)	108 (105, 111)	112 (107, 117)
LDL-C, level relative to bl (scaled to 100)	All	100	99 (98, 101)	98 (97, 99)	98 (98, 99)	99 (98, 100)	99 (98, 100)	99 (98, 101)	99 (98, 100)	99 (97, 101)	100 (98, 102)	102 (100, 104)	104 (102, 106)	106 (104, 107)	109 (107, 112)
LDL-C, level relative to bl (scaled to 100)	Female	100	98 (96, 100)	97 (96, 99)	98 (97, 99)	99 (97, 101)	97 (96, 99)	97 (95, 99)	97 (96, 99)	97 (94, 100)	99 (96, 102)	102 (99, 105)	103 (101, 106)	105 (102, 108)	109 (105, 113)
LDL-C, level relative to bl (scaled to 100)	Male	100	100 (99, 102)	99 (98, 100)	99 (97, 100)	99 (98, 100)	100 (98, 102)	101 (100, 102)	101 (99, 102)	101 (98, 103)	101 (99, 103)	102 (99, 105)	104 (102, 107)	106 (104, 108)	110 (106, 113)
HDL-C, level relative to bl (scaled to 100)	All	100	97 (97, 98)	96 (95, 96)	95 (94, 96)	95 (94, 96)	95 (94, 96)	96 (95, 96)	97 (96, 98)	99 (97, 100)	104 (102, 106)	108 (106, 110)	109 (107, 111)	109 (107, 112)	101 (98, 104)
HDL-C, level relative to bl (scaled to 100)	Female	100	97 (95, 98)	96 (95, 97)	96 (95, 96)	96 (95, 97)	95 (94, 96)	96 (94, 97)	97 (95, 100)	99 (97, 101)	105 (102, 107)	109 (106, 112)	109 (106, 113)	110 (106, 113)	101 (97, 105)
HDL-C, level relative to bl (scaled to 100)	Male	100	98 (97, 99)	95 (94, 96)	94 (93, 96)	95 (93, 96)	95 (93, 96)	95 (94, 97)	96 (95, 98)	99 (97, 101)	103 (101, 105)	107 (104, 110)	108 (106, 110)	109 (107, 112)	101 (97, 105)
Total-TG, level relative to bl (scaled to 100)	All	100	102 (99, 104)	106 (104, 109)	110 (107, 113)	111 (108, 114)	114 (109, 118)	118 (112, 124)	117 (111, 123)	115 (110, 120)	92 (88, 97)	81 (76, 85)	79 (75, 84)	83 (78, 88)	104 (98, 111)
Total-TG, level relative to bl (scaled to 100)	Female	100	100 (96, 104)	106 (101, 111)	109 (104, 114)	109 (105, 113)	110 (105, 115)	112 (105, 118)	114 (106, 123)	113 (105, 122)	95 (89, 101)	83 (76, 90)	80 (73, 88)	85 (77, 93)	106 (97, 117)
Total-TG, level relative to bl (scaled to 100)	Male	100	103 (100, 106)	107 (103, 110)	110 (106, 115)	113 (108, 118)	117 (110, 124)	123 (114, 132)	120 (112, 128)	116 (110, 123)	90 (84, 96)	79 (73, 85)	78 (73, 84)	82 (76, 88)	103 (95, 111)
ApoB, level relative to bl (scaled to 100)	All	100	99 (98, 100)	98 (97, 99)	99 (98, 99)	99 (99, 100)	100 (99, 101)	101 (100, 102)	101 (100, 102)	101 (100, 103)	101 (99, 102)	100 (99, 102)	101 (99, 102)	102 (101, 104)	111 (108, 113)
ApoB, level relative to bl (scaled to 100)	Female	100	98 (96, 99)	97 (96, 99)	98 (97, 99)	99 (97, 100)	98 (97, 99)	98 (97, 100)	99 (97, 100)	99 (97, 101)	100 (98, 102)	100 (98, 103)	100 (98, 103)	101 (99, 104)	109 (106, 113)
ApoB, level relative to bl (scaled to 100)	Male	100	100 (99, 101)	99 (98, 100)	99 (98, 100)	100 (99, 101)	102 (100, 103)	103 (102, 104)	103 (102, 104)	103 (101, 106)	101 (100, 103)	100 (99, 102)	101 (99, 103)	103 (101, 105)	112 (108, 116)
ApoA1, level relative to bl (scaled to 100)	All	100	98 (97, 99)	97 (96, 97)	96 (96, 97)	97 (96, 97)	96 (96, 97)	97 (96, 98)	98 (97, 99)	100 (99, 101)	103 (102, 104)	105 (104, 107)	106 (104, 107)	106 (104, 108)	101 (99, 103)
ApoA1, level relative to bl (scaled to 100)	Female	100	97 (96, 99)	97 (96, 98)	96 (96, 97)	97 (96, 98)	96 (95, 97)	97 (95, 98)	98 (97, 100)	100 (98, 102)	103 (101, 105)	106 (104, 108)	106 (104, 108)	107 (104, 109)	102 (99, 105)
ApoA1, level relative to bl (scaled to 100)	Male	100	99 (98, 100)	97 (96, 97)	96 (95, 97)	96 (95, 97)	97 (95, 98)	98 (97, 99)	98 (97, 100)	100 (98, 102)	102 (101, 104)	104 (102, 107)	105 (104, 107)	106 (104, 108)	101 (98, 104)
XXL-VLDL-P, level relative to bl (scaled to 100)	All	100	99 (82, 119)	162 (112, 232)	213 (142, 320)	242 (158, 370)	396 (241, 650)	529 (303, 923)	449 (259, 779)	402 (247, 653)	128 (77, 212)	47 (30, 75)	44 (28, 69)	48 (31, 75)	136 (86, 213)
XXL-VLDL-P, level relative to bl (scaled to 100)	Female	100	95 (67, 136)	169 (89, 319)	208 (108, 399)	205 (110, 384)	281 (137, 576)	307 (139, 677)	282 (132, 605)	255 (139, 469)	115 (57, 235)	49 (26, 94)	47 (24, 90)	47 (24, 94)	149 (92, 242)
XXL-VLDL-P, level relative to bl (scaled to 100)	Male	100	102 (87, 120)	155 (104, 233)	218 (129, 366)	279 (155, 502)	538 (275, 1053)	858 (413, 1781)	662 (311, 1409)	586 (291, 1180)	139 (66, 291)	45 (23, 88)	43 (23, 79)	49 (27, 87)	125 (60, 261)
XL-VLDL-P, level relative to bl (scaled to 100)	All	100	110 (102, 117)	124 (113, 136)	133 (119, 148)	133 (119, 148)	138 (123, 155)	147 (126, 170)	137 (124, 152)	134 (119, 151)	76 (66, 88)	55 (46, 65)	55 (44, 69)	66 (51, 84)	115 (92, 142)
XL-VLDL-P, level relative to bl (scaled to 100)	Female	100	111 (99, 125)	132 (112, 156)	142 (116, 172)	139 (113, 171)	143 (117, 174)	149 (114, 195)	143 (118, 172)	144 (115, 180)	81 (66, 100)	49 (35, 69)	54 (34, 84)	64 (39, 105)	129 (84, 197)
XL-VLDL-P, level relative to bl (scaled to 100)	Male	100	108 (100, 118)	117 (108, 127)	125 (113, 138)	127 (114, 142)	135 (118, 153)	145 (124, 168)	133 (118, 149)	126 (113, 141)	72 (58, 89)	59 (50, 71)	56 (46, 67)	67 (56, 80)	104 (88, 124)
L-VLDL-P, level relative to bl (scaled to 100)	All	100	104 (100, 107)	111 (107, 115)	116 (111, 121)	116 (111, 121)	118 (112, 124)	121 (114, 130)	117 (109, 125)	113 (106, 121)	82 (76, 89)	68 (62, 75)	68 (62, 75)	75 (68, 84)	105 (95, 115)
L-VLDL-P, level relative to bl (scaled to 100)	Female	100	102 (98, 107)	111 (106, 117)	117 (110, 124)	116 (110, 123)	116 (109, 123)	117 (108, 127)	115 (104, 128)	116 (103, 130)	85 (75, 96)	68 (58, 80)	67 (56, 81)	75 (62, 91)	108 (90, 128)
L-VLDL-P, level relative to bl (scaled to 100)	Male	100	105 (100, 110)	111 (105, 117)	115 (108, 122)	116 (109, 124)	120 (110, 131)	125 (113, 139)	118 (107, 129)	111 (103, 120)	80 (71, 89)	69 (61, 77)	69 (62, 76)	76 (68, 85)	102 (91, 114)
M-VLDL-P, level relative to bl (scaled to 100)	All	100	99 (97, 101)	101 (99, 103)	103 (101, 105)	105 (103, 107)	106 (103, 109)	108 (104, 112)	108 (104, 112)	108 (104, 112)	95 (92, 98)	89 (85, 93)	89 (85, 93)	94 (89, 99)	114 (107, 121)
M-VLDL-P, level relative to bl (scaled to 100)	Female	100	97 (94, 100)	99 (97, 101)	101 (99, 103)	103 (100, 105)	102 (99, 105)	102 (99, 106)	103 (99, 108)	105 (100, 111)	95 (90, 100)	89 (82, 96)	88 (81, 96)	93 (85, 102)	113 (102, 126)
M-VLDL-P, level relative to bl (scaled to 100)	Male	100	101 (99, 104)	103 (100, 105)	104 (102, 107)	106 (104, 109)	110 (105, 115)	113 (108, 119)	113 (107, 118)	111 (106, 116)	95 (91, 99)	89 (85, 93)	90 (85, 94)	94 (90, 99)	115 (107, 123)
S-VLDL-P, level relative to bl (scaled to 100)	All	100	99 (98, 101)	100 (99, 102)	102 (101, 104)	105 (103, 107)	107 (104, 111)	110 (107, 114)	112 (108, 117)	113 (109, 117)	98 (94, 101)	88 (84, 91)	86 (82, 90)	89 (84, 94)	118 (110, 127)
S-VLDL-P, level relative to bl (scaled to 100)	Female	100	96 (94, 99)	98 (96, 100)	100 (98, 102)	102 (99, 104)	102 (100, 105)	104 (101, 107)	106 (102, 110)	107 (102, 112)	96 (91, 101)	86 (81, 93)	83 (77, 91)	87 (79, 97)	118 (104, 133)
S-VLDL-P, level relative to bl (scaled to 100)	Male	100	102 (100, 104)	103 (101, 105)	105 (102, 108)	108 (105, 111)	112 (108, 117)	116 (111, 121)	118 (113, 124)	118 (113, 123)	99 (94, 104)	89 (84, 93)	88 (83, 92)	90 (85, 96)	119 (109, 129)
XS-VLDL-P, level relative to bl (scaled to 100)	All	100	97 (96, 98)	97 (96, 98)	97 (96, 98)	98 (97, 99)	99 (97, 100)	100 (99, 102)	103 (101, 105)	105 (102, 108)	104 (102, 107)	100 (98, 103)	98 (95, 100)	98 (96, 101)	111 (107, 115)
XS-VLDL-P, level relative to bl (scaled to 100)	Female	100	96 (94, 98)	96 (94, 97)	96 (95, 97)	96 (95, 98)	97 (95, 99)	98 (96, 99)	100 (97, 103)	103 (99, 107)	105 (100, 110)	102 (97, 107)	98 (94, 103)	98 (94, 102)	109 (101, 116)
XS-VLDL-P, level relative to bl (scaled to 100)	Male	100	98 (97, 99)	98 (97, 99)	98 (96, 99)	99 (98, 100)	101 (99, 103)	102 (100, 105)	105 (102, 108)	107 (104, 110)	104 (101, 106)	99 (98, 101)	98 (95, 100)	98 (96, 101)	113 (108, 118)
IDL-P, level relative to bl (scaled to 100)	All	100	98 (97, 99)	97 (96, 98)	97 (96, 98)	98 (97, 99)	99 (97, 100)	99 (98, 101)	100 (99, 102)	101 (99, 103)	102 (100, 105)	102 (100, 105)	102 (99, 104)	103 (101, 106)	110 (107, 113)
IDL-P, level relative to bl (scaled to 100)	Female	100	97 (95, 98)	96 (95, 98)	96 (94, 97)	96 (95, 98)	96 (94, 98)	96 (94, 98)	98 (96, 100)	99 (95, 102)	103 (99, 106)	104 (99, 108)	102 (98, 107)	103 (98, 107)	106 (103, 110)
IDL-P, level relative to bl (scaled to 100)	Male	100	99 (98, 100)	98 (97, 99)	98 (97, 100)	99 (98, 101)	101 (99, 103)	102 (100, 104)	103 (101, 104)	103 (101, 105)	102 (100, 105)	102 (99, 104)	101 (99, 104)	103 (101, 106)	112 (108, 116)
L-LDL-P, level relative to bl (scaled to 100)	All	100	98 (97, 99)	98 (97, 98)	98 (97, 99)	99 (98, 100)	99 (98, 100)	100 (99, 101)	101 (100, 102)	102 (100, 103)	102 (101, 103)	102 (100, 103)	102 (101, 104)	103 (102, 105)	110 (108, 113)
L-LDL-P, level relative to bl (scaled to 100)	Female	100	98 (96, 99)	97 (96, 99)	98 (97, 99)	99 (97, 100)	98 (97, 100)	99 (97, 100)	99 (98, 101)	100 (98, 101)	101 (99, 103)	101 (99, 104)	102 (100, 104)	102 (100, 105)	109 (105, 114)
L-LDL-P, level relative to bl (scaled to 100)	Male	100	99 (98, 100)	98 (97, 99)	98 (97, 99)	99 (97, 100)	100 (99, 102)	102 (100, 103)	103 (101, 104)	104 (101, 106)	103 (101, 104)	102 (100, 104)	103 (101, 104)	104 (102, 106)	111 (108, 115)
M-LDL-P, level relative to bl (scaled to 100)	All	100	100 (98, 101)	99 (98, 101)	100 (98, 101)	100 (99, 101)	100 (98, 102)	100 (98, 102)	99 (97, 101)	99 (96, 101)	97 (95, 100)	98 (95, 100)	100 (97, 102)	102 (100, 104)	112 (108, 115)
M-LDL-P, level relative to bl (scaled to 100)	Female	100	98 (96, 100)	97 (95, 99)	98 (97, 100)	99 (97, 101)	97 (95, 100)	97 (94, 99)	95 (93, 98)	96 (93, 99)	95 (92, 99)	97 (92, 101)	98 (94, 102)	100 (97, 104)	112 (106, 118)
M-LDL-P, level relative to bl (scaled to 100)	Male	100	101 (100, 103)	101 (99, 102)	101 (99, 103)	101 (99, 103)	102 (100, 104)	103 (101, 105)	102 (100, 104)	101 (98, 104)	99 (97, 102)	99 (96, 102)	101 (98, 105)	103 (101, 106)	112 (108, 117)
S-LDL-P, level relative to bl (scaled to 100)	All	100	99 (98, 100)	100 (99, 100)	100 (99, 101)	101 (100, 101)	101 (100, 102)	102 (100, 103)	101 (100, 102)	101 (99, 102)	100 (98, 101)	100 (98, 102)	102 (100, 104)	104 (102, 106)	111 (108, 113)
S-LDL-P, level relative to bl (scaled to 100)	Female	100	98 (97, 100)	99 (98, 101)	100 (99, 101)	100 (99, 101)	100 (98, 101)	100 (98, 102)	99 (97, 101)	99 (97, 101)	98 (96, 101)	99 (96, 102)	101 (98, 104)	102 (99, 106)	109 (107, 112)
S-LDL-P, level relative to bl (scaled to 100)	Male	100	100 (99, 101)	100 (99, 101)	100 (99, 101)	101 (100, 102)	102 (101, 104)	104 (102, 105)	102 (101, 104)	102 (100, 105)	101 (99, 103)	101 (99, 104)	103 (101, 106)	105 (103, 107)	111 (108, 115)
XL-HDL-P, level relative to bl (scaled to 100)	All	100	96 (95, 97)	95 (94, 96)	95 (94, 96)	95 (94, 96)	96 (94, 97)	97 (95, 98)	99 (97, 101)	102 (99, 104)	107 (104, 110)	108 (105, 112)	107 (104, 111)	108 (105, 111)	99 (95, 103)
XL-HDL-P, level relative to bl (scaled to 100)	Female	100	97 (96, 98)	96 (95, 97)	96 (95, 97)	96 (94, 98)	97 (96, 99)	98 (96, 100)	101 (98, 104)	105 (101, 109)	111 (105, 117)	112 (106, 118)	111 (106, 117)	110 (104, 116)	97 (91, 104)
XL-HDL-P, level relative to bl (scaled to 100)	Male	100	96 (94, 97)	94 (93, 96)	94 (92, 96)	94 (93, 95)	94 (92, 96)	95 (94, 97)	97 (95, 99)	99 (97, 102)	104 (101, 107)	105 (102, 109)	105 (101, 108)	107 (104, 110)	100 (95, 107)
L-HDL-P, level relative to bl (scaled to 100)	All	100	93 (90, 97)	90 (87, 94)	89 (84, 94)	89 (84, 94)	89 (83, 94)	90 (86, 95)	94 (92, 98)	100 (97, 102)	109 (105, 113)	114 (110, 119)	115 (110, 119)	115 (111, 120)	98 (93, 104)
L-HDL-P, level relative to bl (scaled to 100)	Female	100	95 (93, 97)	93 (91, 95)	93 (91, 94)	93 (90, 96)	93 (91, 95)	94 (92, 97)	98 (95, 101)	102 (99, 106)	111 (106, 117)	115 (109, 122)	115 (109, 122)	115 (108, 121)	99 (92, 106)
L-HDL-P, level relative to bl (scaled to 100)	Male	100	92 (86, 98)	88 (82, 94)	85 (77, 94)	85 (78, 94)	84 (75, 95)	87 (79, 95)	92 (87, 96)	98 (94, 101)	108 (102, 114)	113 (107, 120)	114 (108, 121)	116 (110, 121)	98 (91, 106)
M-HDL-P, level relative to bl (scaled to 100)	All	100	97 (96, 98)	95 (94, 96)	95 (94, 96)	95 (94, 96)	95 (94, 96)	96 (95, 97)	98 (96, 99)	100 (98, 101)	104 (102, 106)	107 (105, 109)	108 (106, 110)	108 (106, 111)	101 (98, 104)
M-HDL-P, level relative to bl (scaled to 100)	Female	100	96 (95, 98)	95 (94, 97)	95 (94, 96)	96 (94, 97)	95 (94, 96)	96 (94, 97)	98 (96, 100)	100 (97, 102)	104 (102, 107)	108 (105, 111)	108 (105, 111)	109 (106, 112)	102 (98, 106)
M-HDL-P, level relative to bl (scaled to 100)	Male	100	98 (97, 99)	95 (94, 96)	94 (93, 96)	95 (93, 96)	95 (93, 97)	96 (95, 98)	97 (96, 99)	100 (98, 102)	103 (101, 106)	106 (104, 109)	107 (105, 110)	108 (105, 111)	100 (96, 104)
S-HDL-P, level relative to bl (scaled to 100)	All	100	99 (98, 100)	98 (97, 99)	98 (97, 99)	99 (98, 99)	98 (97, 99)	99 (98, 100)	99 (98, 100)	99 (98, 101)	100 (99, 102)	103 (101, 104)	104 (102, 106)	105 (104, 107)	105 (102, 107)
S-HDL-P, level relative to bl (scaled to 100)	Female	100	98 (96, 100)	98 (97, 99)	98 (97, 99)	99 (97, 100)	97 (96, 99)	98 (96, 99)	98 (97, 100)	98 (96, 100)	100 (98, 101)	103 (100, 105)	104 (101, 106)	105 (103, 108)	106 (102, 110)
S-HDL-P, level relative to bl (scaled to 100)	Male	100	100 (99, 101)	98 (98, 99)	98 (97, 99)	99 (98, 99)	99 (98, 100)	100 (99, 101)	100 (99, 101)	101 (99, 102)	101 (100, 102)	103 (101, 105)	104 (102, 106)	105 (103, 107)	103 (101, 106)
VLDL-CE, level relative to bl (scaled to 100)	All	100	97 (96, 99)	97 (96, 99)	98 (97, 100)	100 (99, 102)	103 (100, 105)	105 (102, 107)	107 (104, 110)	109 (106, 112)	103 (100, 106)	98 (95, 100)	96 (93, 99)	99 (95, 102)	120 (114, 128)
VLDL-CE, level relative to bl (scaled to 100)	Female	100	95 (93, 98)	95 (93, 97)	97 (95, 98)	98 (96, 100)	98 (96, 101)	99 (97, 102)	101 (98, 104)	104 (100, 108)	102 (98, 106)	97 (93, 102)	95 (90, 101)	97 (91, 103)	118 (108, 129)
VLDL-CE, level relative to bl (scaled to 100)	Male	100	99 (97, 100)	99 (97, 100)	100 (98, 102)	102 (100, 104)	106 (103, 110)	110 (107, 113)	112 (109, 116)	113 (109, 117)	104 (101, 108)	98 (95, 101)	97 (94, 101)	100 (96, 104)	123 (113, 133)
LDL-CE, level relative to bl (scaled to 100)	All	100	99 (98, 101)	98 (97, 99)	99 (98, 99)	99 (98, 100)	99 (98, 100)	99 (98, 101)	99 (98, 101)	99 (97, 101)	100 (98, 102)	101 (99, 103)	103 (101, 105)	105 (103, 107)	110 (107, 112)
LDL-CE, level relative to bl (scaled to 100)	Female	100	98 (96, 100)	97 (96, 99)	98 (97, 99)	99 (97, 101)	98 (96, 99)	98 (95, 100)	98 (96, 99)	97 (95, 100)	99 (96, 102)	101 (98, 105)	103 (100, 106)	104 (101, 108)	110 (106, 114)
LDL-CE, level relative to bl (scaled to 100)	Male	100	100 (99, 102)	99 (98, 100)	99 (97, 100)	99 (98, 100)	100 (98, 102)	101 (100, 103)	101 (99, 102)	101 (98, 104)	101 (99, 103)	102 (99, 104)	104 (101, 106)	106 (103, 108)	110 (106, 113)
HDL-CE, level relative to bl (scaled to 100)	All	100	98 (97, 98)	96 (95, 96)	95 (94, 96)	95 (94, 96)	95 (94, 96)	95 (94, 96)	97 (95, 98)	99 (97, 100)	104 (102, 106)	108 (106, 110)	109 (107, 111)	110 (108, 112)	101 (98, 104)
HDL-CE, level relative to bl (scaled to 100)	Female	100	97 (96, 98)	96 (95, 97)	95 (95, 96)	96 (95, 97)	95 (94, 96)	96 (94, 97)	97 (95, 99)	99 (97, 101)	105 (102, 107)	109 (106, 112)	110 (107, 113)	110 (107, 114)	102 (97, 106)
HDL-CE, level relative to bl (scaled to 100)	Male	100	98 (97, 99)	95 (94, 96)	94 (93, 96)	94 (93, 96)	94 (93, 96)	95 (94, 96)	96 (95, 98)	98 (97, 100)	103 (101, 105)	108 (105, 110)	109 (107, 111)	110 (107, 112)	101 (97, 105)
VLDL-FC, level relative to bl (scaled to 100)	All	100	99 (97, 101)	101 (99, 102)	103 (101, 105)	105 (103, 107)	108 (105, 111)	111 (107, 116)	112 (108, 116)	111 (108, 115)	98 (95, 101)	90 (86, 93)	89 (85, 92)	92 (88, 97)	117 (110, 124)
VLDL-FC, level relative to bl (scaled to 100)	Female	100	97 (94, 99)	99 (96, 101)	101 (99, 103)	102 (100, 105)	103 (101, 106)	104 (100, 108)	106 (101, 112)	107 (101, 113)	98 (93, 103)	90 (84, 97)	88 (82, 95)	91 (84, 100)	117 (105, 129)
VLDL-FC, level relative to bl (scaled to 100)	Male	100	101 (98, 103)	102 (100, 105)	105 (102, 108)	107 (104, 111)	112 (107, 118)	118 (112, 124)	117 (111, 123)	115 (111, 120)	98 (93, 102)	89 (85, 94)	89 (84, 93)	93 (89, 98)	117 (109, 126)
LDL-FC, level relative to bl (scaled to 100)	All	100	99 (98, 101)	98 (97, 99)	98 (97, 99)	99 (98, 100)	98 (97, 100)	99 (97, 100)	98 (97, 100)	98 (96, 101)	100 (99, 102)	103 (101, 105)	105 (104, 107)	107 (105, 109)	109 (106, 111)
LDL-FC, level relative to bl (scaled to 100)	Female	100	98 (96, 100)	97 (96, 99)	98 (97, 99)	99 (97, 100)	97 (95, 99)	97 (95, 99)	96 (95, 98)	96 (93, 99)	99 (96, 102)	104 (101, 107)	105 (103, 107)	106 (104, 109)	108 (105, 111)
LDL-FC, level relative to bl (scaled to 100)	Male	100	100 (99, 102)	99 (98, 100)	98 (97, 100)	99 (97, 100)	100 (98, 101)	100 (99, 102)	100 (98, 102)	100 (98, 103)	101 (99, 104)	103 (100, 106)	106 (103, 108)	108 (105, 110)	110 (106, 113)
HDL-FC, level relative to bl (scaled to 100)	All	100	97 (97, 98)	96 (95, 96)	95 (94, 96)	95 (95, 96)	95 (94, 96)	96 (95, 97)	98 (96, 99)	100 (98, 101)	104 (102, 106)	107 (104, 109)	107 (105, 109)	108 (106, 110)	101 (98, 103)
HDL-FC, level relative to bl (scaled to 100)	Female	100	97 (95, 98)	96 (95, 97)	96 (95, 96)	96 (95, 97)	96 (94, 97)	96 (95, 97)	98 (96, 100)	100 (98, 103)	105 (102, 108)	108 (105, 112)	108 (105, 112)	109 (105, 112)	100 (97, 104)
HDL-FC, level relative to bl (scaled to 100)	Male	100	98 (97, 99)	95 (94, 96)	95 (94, 96)	95 (94, 96)	95 (94, 96)	96 (95, 97)	97 (95, 99)	99 (97, 101)	103 (100, 105)	105 (103, 108)	106 (104, 108)	107 (105, 110)	101 (97, 105)
VLDL-TG, level relative to bl (scaled to 100)	All	100	103 (100, 107)	111 (107, 116)	116 (111, 121)	116 (112, 121)	120 (114, 126)	124 (117, 133)	122 (114, 130)	119 (111, 126)	87 (81, 93)	73 (67, 79)	72 (66, 78)	78 (72, 85)	103 (95, 111)
VLDL-TG, level relative to bl (scaled to 100)	Female	100	102 (97, 108)	112 (104, 121)	117 (109, 126)	116 (109, 123)	118 (110, 125)	119 (109, 130)	121 (109, 134)	119 (107, 133)	90 (81, 100)	74 (64, 84)	72 (62, 84)	79 (67, 92)	106 (93, 120)
VLDL-TG, level relative to bl (scaled to 100)	Male	100	105 (101, 109)	110 (105, 115)	115 (109, 121)	117 (110, 124)	122 (113, 132)	129 (118, 142)	123 (113, 135)	118 (109, 127)	84 (77, 93)	72 (64, 81)	72 (66, 79)	78 (70, 85)	100 (91, 110)
LDL-TG, level relative to bl (scaled to 100)	All	100	99 (97, 100)	98 (97, 99)	98 (98, 99)	99 (98, 100)	100 (98, 101)	102 (100, 104)	103 (101, 106)	105 (103, 107)	103 (101, 105)	100 (98, 102)	99 (97, 101)	99 (96, 101)	112 (109, 116)
LDL-TG, level relative to bl (scaled to 100)	Female	100	96 (94, 98)	97 (96, 99)	97 (96, 99)	98 (97, 99)	98 (96, 99)	99 (97, 101)	101 (97, 104)	102 (99, 105)	102 (98, 106)	99 (96, 104)	97 (93, 101)	97 (93, 101)	111 (105, 117)
LDL-TG, level relative to bl (scaled to 100)	Male	100	100 (99, 102)	99 (98, 100)	100 (98, 101)	101 (100, 102)	102 (100, 104)	105 (102, 107)	106 (103, 108)	108 (105, 111)	104 (102, 106)	100 (98, 102)	100 (98, 102)	100 (97, 103)	114 (109, 119)
HDL-TG, level relative to bl (scaled to 100)	All	100	99 (97, 101)	100 (99, 102)	102 (100, 104)	104 (102, 106)	106 (103, 109)	109 (105, 113)	112 (108, 117)	114 (109, 118)	101 (98, 105)	90 (87, 94)	84 (80, 88)	85 (81, 89)	101 (94, 109)
HDL-TG, level relative to bl (scaled to 100)	Female	100	97 (94, 99)	98 (97, 100)	99 (98, 101)	101 (99, 103)	101 (99, 104)	103 (100, 106)	106 (102, 111)	108 (103, 113)	102 (96, 108)	93 (86, 100)	85 (78, 93)	87 (80, 95)	102 (90, 115)
HDL-TG, level relative to bl (scaled to 100)	Male	100	102 (100, 104)	102 (100, 104)	104 (101, 107)	107 (103, 110)	110 (105, 115)	115 (109, 121)	117 (110, 124)	119 (112, 126)	101 (97, 106)	88 (85, 91)	83 (79, 87)	83 (78, 88)	101 (91, 112)
VLDL-PL, level relative to bl (scaled to 100)	All	100	99 (97, 101)	101 (99, 103)	104 (102, 106)	105 (103, 108)	109 (105, 112)	112 (108, 117)	113 (109, 118)	113 (108, 117)	97 (93, 100)	88 (84, 91)	86 (82, 90)	90 (85, 94)	116 (108, 123)
VLDL-PL, level relative to bl (scaled to 100)	Female	100	97 (94, 99)	99 (97, 102)	102 (99, 104)	102 (100, 105)	104 (101, 106)	105 (101, 109)	107 (102, 113)	108 (102, 115)	97 (92, 103)	88 (82, 95)	86 (79, 93)	89 (81, 98)	115 (103, 129)
VLDL-PL, level relative to bl (scaled to 100)	Male	100	101 (99, 103)	103 (100, 105)	106 (103, 108)	108 (105, 112)	113 (107, 119)	119 (113, 126)	118 (112, 125)	116 (111, 122)	96 (92, 101)	87 (83, 92)	86 (82, 91)	90 (85, 95)	116 (107, 125)
LDL-PL, level relative to bl (scaled to 100)	All	100	99 (98, 100)	98 (97, 99)	98 (98, 99)	99 (98, 100)	99 (98, 100)	99 (98, 100)	99 (98, 100)	99 (97, 101)	100 (99, 102)	102 (100, 104)	104 (102, 105)	105 (104, 107)	110 (107, 112)
LDL-PL, level relative to bl (scaled to 100)	Female	100	98 (96, 100)	97 (96, 99)	98 (97, 99)	99 (97, 100)	97 (96, 99)	97 (95, 99)	97 (96, 99)	97 (94, 99)	99 (97, 101)	102 (99, 105)	103 (101, 106)	104 (102, 107)	109 (106, 112)
LDL-PL, level relative to bl (scaled to 100)	Male	100	100 (99, 102)	99 (98, 100)	99 (98, 100)	99 (98, 100)	100 (99, 102)	101 (100, 102)	101 (99, 102)	101 (99, 104)	101 (99, 103)	102 (100, 104)	104 (102, 106)	106 (103, 108)	110 (107, 114)
HDL-PL, level relative to bl (scaled to 100)	All	100	97 (97, 98)	96 (95, 97)	95 (95, 96)	96 (95, 96)	96 (95, 96)	96 (96, 97)	98 (97, 99)	100 (99, 102)	104 (102, 105)	106 (104, 108)	106 (104, 108)	107 (105, 109)	99 (96, 102)
HDL-PL, level relative to bl (scaled to 100)	Female	100	97 (95, 98)	96 (95, 97)	96 (95, 97)	96 (95, 98)	96 (95, 97)	96 (95, 98)	98 (96, 101)	100 (98, 103)	105 (102, 108)	107 (105, 110)	107 (104, 110)	108 (104, 111)	100 (96, 103)
HDL-PL, level relative to bl (scaled to 100)	Male	100	98 (97, 99)	96 (95, 97)	95 (94, 96)	95 (94, 96)	95 (94, 97)	97 (95, 98)	98 (96, 99)	100 (98, 102)	103 (101, 105)	105 (102, 107)	105 (103, 107)	106 (103, 108)	99 (95, 103)
VCAM-1, level relative to bl (scaled to 100)	All	100	99 (96, 101)	100 (98, 103)		99 (96, 102)	98 (95, 101)	101 (97, 106)	101 (98, 104)	100 (96, 104)	100 (98, 103)	101 (99, 104)	102 (98, 105)	104 (101, 108)	107 (102, 111)
VCAM-1, level relative to bl (scaled to 100)	Female	100	98 (95, 102)	99 (95, 103)		96 (91, 102)	96 (92, 101)	99 (93, 107)	97 (94, 101)	97 (93, 102)	98 (95, 102)	100 (96, 103)	99 (94, 104)	102 (97, 108)	104 (96, 112)
VCAM-1, level relative to bl (scaled to 100)	Male	100	99 (96, 103)	101 (99, 104)		101 (98, 104)	100 (96, 104)	103 (99, 108)	104 (100, 108)	102 (97, 108)	101 (98, 105)	103 (99, 107)	104 (100, 108)	106 (101, 111)	109 (104, 114)
ICAM-1, level relative to bl (scaled to 100)	All	100	101 (99, 103)	98 (96, 101)		99 (96, 101)	100 (97, 102)	99 (96, 103)	99 (97, 102)	102 (99, 105)	100 (98, 102)	103 (100, 106)	103 (101, 106)	102 (99, 106)	104 (100, 108)
ICAM-1, level relative to bl (scaled to 100)	Female	100	101 (99, 104)	99 (96, 102)		99 (96, 102)	100 (96, 104)	98 (93, 104)	97 (93, 100)	98 (94, 101)	99 (96, 103)	103 (99, 107)	105 (101, 109)	103 (98, 108)	104 (97, 111)
ICAM-1, level relative to bl (scaled to 100)	Male	100	101 (98, 104)	98 (94, 102)		99 (95, 103)	99 (95, 104)	100 (95, 106)	101 (98, 105)	106 (102, 110)	101 (98, 103)	103 (99, 106)	102 (98, 107)	102 (97, 107)	104 (100, 109)
E-selectin, level relative to bl (scaled to 100)	All	100	100 (98, 101)	99 (97, 100)		99 (97, 101)	98 (96, 100)	100 (98, 102)	98 (96, 101)	99 (97, 101)	96 (95, 98)	98 (97, 100)	99 (97, 101)	98 (96, 100)	99 (97, 102)
E-selectin, level relative to bl (scaled to 100)	Female	100	100 (98, 102)	99 (97, 100)		97 (94, 101)	96 (93, 99)	99 (96, 102)	97 (95, 100)	97 (95, 100)	97 (94, 99)	99 (96, 101)	99 (96, 102)	98 (94, 101)	98 (95, 103)
E-selectin, level relative to bl (scaled to 100)	Male	100	100 (98, 102)	99 (97, 100)		100 (97, 102)	99 (96, 102)	101 (98, 105)	99 (96, 103)	100 (97, 103)	96 (94, 98)	98 (96, 100)	99 (97, 101)	98 (95, 101)	100 (98, 103)
IL-6, level relative to bl (scaled to 100)	All	100	90 (83, 98)	85 (77, 93)		86 (74, 100)	106 (85, 131)	142 (107, 189)	255 (187, 348)	278 (206, 374)	307 (227, 417)	337 (249, 455)	425 (330, 545)	153 (112, 209)	137 (106, 176)
IL-6, level relative to bl (scaled to 100)	Female	100	90 (81, 100)	86 (76, 97)		81 (71, 93)	105 (82, 134)	151 (105, 216)	244 (171, 351)	239 (156, 365)	366 (258, 521)	369 (230, 592)	494 (336, 727)	169 (111, 257)	152 (110, 210)
IL-6, level relative to bl (scaled to 100)	Male	100	90 (79, 102)	84 (73, 97)		91 (70, 117)	106 (75, 151)	135 (86, 210)	265 (161, 434)	315 (207, 479)	265 (165, 426)	312 (210, 464)	371 (268, 513)	142 (90, 223)	126 (87, 183)
GlycA, level relative to bl (scaled to 100)	All	100	99 (99, 100)	99 (98, 100)	99 (98, 100)	100 (99, 100)	100 (99, 101)	101 (100, 103)	102 (101, 103)	102 (101, 104)	102 (101, 103)	101 (100, 103)	102 (100, 103)	104 (102, 105)	105 (104, 106)
GlycA, level relative to bl (scaled to 100)	Female	100	99 (97, 100)	98 (97, 100)	99 (98, 100)	99 (98, 100)	99 (98, 100)	99 (97, 101)	101 (99, 103)	101 (99, 103)	101 (100, 103)	102 (100, 104)	102 (99, 104)	103 (101, 106)	105 (103, 107)
GlycA, level relative to bl (scaled to 100)	Male	100	100 (99, 101)	99 (98, 100)	99 (98, 101)	100 (99, 101)	101 (100, 103)	103 (102, 105)	103 (102, 105)	104 (102, 105)	102 (100, 103)	101 (99, 103)	102 (100, 104)	104 (102, 106)	105 (103, 106)

## Sheet: Table S3
Table S3. Model results for all variables, incl. beta coefficients and 95 % CI for average differences, and ANOVA P values for interactions with spline term for time.
		Average differences			P for interaction
Group	Variable	Male vs. female sex	Age ≥ 25.8 vs. < 25.8 yrs	BMI ≥ 25 vs. < 25 kg/m2	Sex:spline(time)	Age:spline(time)	BMI:spline(time)
Fasting-related	bOHbutyrate	0.0174, (-0.0696, 0.104), P = 0.69	-0.00562, (-0.0911, 0.0799), P = 0.9	-0.0082, (-0.113, 0.0967), P = 0.88	P = 0.03	P = 0.32	P = 0.47
Fasting-related	Acetoacetate	0.00833, (-0.0227, 0.0394), P = 0.6	-0.00443, (-0.035, 0.0262), P = 0.78	-0.00309, (-0.0409, 0.0348), P = 0.87	P = 0.56	P = 0.03	P = 0.53
Fasting-related	Acetone	0.00632, (-0.00175, 0.0144), P = 0.12	-0.00195, (-0.00989, 0.006), P = 0.63	-0.00216, (-0.012, 0.00767), P = 0.66	P = 0.49	P = 0.78	P = 0.62
Standard lipid panel	Total-C	-0.121, (-0.724, 0.482), P = 0.68	0.646, (0.0522, 1.24), P < 0.05	0.331, (-0.404, 1.07), P = 0.36	P < 0.01	P = 0.39	P = 0.86
Standard lipid panel	non-HDL-C	0.144, (-0.41, 0.699), P = 0.6	0.519, (-0.0269, 1.06), P = 0.06	0.431, (-0.244, 1.11), P = 0.2	P < 0.01	P = 0.13	P = 0.79
Standard lipid panel	Remnant-C	-0.0103, (-0.257, 0.236), P = 0.93	0.214, (-0.0292, 0.457), P = 0.08	0.183, (-0.118, 0.484), P = 0.22	P < 0.001	P = 0.25	P = 0.54
Standard lipid panel	Clinical LDL-C	0.213, (-0.265, 0.692), P = 0.37	0.507, (0.0359, 0.979), P < 0.05	0.328, (-0.255, 0.911), P = 0.26	P = 0.02	P = 0.03	P = 0.73
Standard lipid panel	LDL-C	0.155, (-0.159, 0.469), P = 0.32	0.305, (-0.00426, 0.614), P = 0.05	0.248, (-0.134, 0.631), P = 0.2	P = 0.12	P = 0.08	P = 0.79
Standard lipid panel	HDL-C	-0.266, (-0.51, -0.0214), P < 0.05	0.127, (-0.113, 0.368), P = 0.29	-0.1, (-0.398, 0.197), P = 0.5	P = 0.03	P = 0.35	P = 0.31
Standard lipid panel	Total-TG	0.112, (-0.159, 0.383), P = 0.41	-0.0767, (-0.343, 0.19), P = 0.56	0.29, (-0.0396, 0.62), P = 0.08	P = 0.01	P = 0.1	P = 0.58
Standard lipid panel	ApoB	0.0429, (-0.0855, 0.171), P = 0.5	0.108, (-0.0187, 0.234), P = 0.09	0.114, (-0.0429, 0.27), P = 0.15	P < 0.001	P = 0.04	P = 0.31
Standard lipid panel	ApoA1	-0.231, (-0.421, -0.0402), P < 0.05	0.0909, (-0.0967, 0.279), P = 0.33	-0.0227, (-0.255, 0.209), P = 0.84	P < 0.01	P = 0.36	P = 0.14
Lipoprotein subclass particles	XXL-VLDL-P	7.45e-09, (-2.15e-06, 2.16e-06), P = 0.97	-2.79e-07, (-2.4e-06, 1.84e-06), P = 0.3	1.17e-07, (-2.51e-06, 2.74e-06), P = 0.62	P = 0.34	P = 0.38	P = 0.69
Lipoprotein subclass particles	XL-VLDL-P	8.96e-07, (-8.29e-07, 2.62e-06), P = 0.18	-3.62e-07, (-2.06e-06, 1.34e-06), P = 0.52	8.82e-07, (-1.22e-06, 2.98e-06), P = 0.26	P = 0.2	P = 0.31	P = 0.67
Lipoprotein subclass particles	L-VLDL-P	2.92e-06, (-3.3e-07, 6.17e-06), P = 0.07	-7.66e-07, (-3.97e-06, 2.43e-06), P = 0.6	2.56e-06, (-1.4e-06, 6.52e-06), P = 0.18	P = 0.05	P = 0.24	P = 0.5
Lipoprotein subclass particles	M-VLDL-P	5.68e-06, (-2.51e-06, 1.39e-05), P = 0.16	2.72e-06, (-5.34e-06, 1.08e-05), P = 0.48	7.61e-06, (-2.37e-06, 1.76e-05), P = 0.12	P < 0.01	P = 0.38	P = 0.54
Lipoprotein subclass particles	S-VLDL-P	1.77e-06, (-6.72e-06, 1.03e-05), P = 0.66	5.54e-07, (-7.81e-06, 8.92e-06), P = 0.89	1.1e-05, (6.51e-07, 2.13e-05), P < 0.05	P = 0.02	P = 0.13	P = 0.88
Lipoprotein subclass particles	XS-VLDL-P	-6.27e-06, (-1.46e-05, 2.01e-06), P = 0.13	6.22e-06, (-1.94e-06, 1.44e-05), P = 0.12	9.06e-06, (-1.03e-06, 1.91e-05), P = 0.07	P = 0.01	P = 0.74	P = 0.01
Lipoprotein subclass particles	IDL-P	-1.18e-05, (-5.11e-05, 2.75e-05), P = 0.56	4.45e-05, (5.83e-06, 8.32e-05), P < 0.05	2.19e-05, (-2.6e-05, 6.98e-05), P = 0.37	P < 0.001	P = 0.04	P = 0.11
Lipoprotein subclass particles	L-LDL-P	3.08e-05, (-8.21e-05, 0.000144), P = 0.58	9.32e-05, (-1.79e-05, 0.000204), P = 0.1	0.000107, (-3.07e-05, 0.000244), P = 0.12	P = 0.02	P < 0.01	P = 0.59
Lipoprotein subclass particles	M-LDL-P	4.17e-05, (-9.02e-06, 9.24e-05), P = 0.11	4.19e-05, (-8.05e-06, 9.18e-05), P = 0.1	4.37e-05, (-1.8e-05, 0.000106), P = 0.16	P = 0.01	P = 0.17	P = 0.11
Lipoprotein subclass particles	S-LDL-P	1.79e-05, (-7.57e-06, 4.34e-05), P = 0.16	2.23e-05, (-2.82e-06, 4.74e-05), P = 0.08	1.76e-05, (-1.34e-05, 4.86e-05), P = 0.25	P = 0.1	P = 0.33	P = 0.16
Lipoprotein subclass particles	XL-HDL-P	-7.46e-05, (-0.00014, -9.49e-06), P < 0.05	2.79e-05, (-3.61e-05, 9.2e-05), P = 0.39	-4.29e-05, (-0.000122, 3.64e-05), P = 0.29	P < 0.001	P = 0.04	P = 0.52
Lipoprotein subclass particles	L-HDL-P	-0.000683, (-0.00125, -0.000113), P < 0.05	0.000214, (-0.000347, 0.000776), P = 0.44	-0.00039, (-0.00109, 0.000305), P = 0.26	P < 0.001	P = 0.12	P = 0.88
Lipoprotein subclass particles	M-HDL-P	-0.000883, (-0.00162, -0.000145), P < 0.05	0.000317, (-0.00041, 0.00104), P = 0.38	-9.97e-05, (-0.000999, 8e-04), P = 0.82	P < 0.01	P = 0.33	P = 0.08
Lipoprotein subclass particles	S-HDL-P	3.16e-05, (-0.000888, 0.000951), P = 0.94	0.000512, (-0.000393, 0.00142), P = 0.26	0.00067, (-0.00045, 0.00179), P = 0.23	P < 0.01	P = 0.35	P = 0.09
Lipid types	VLDL-TG	0.193, (-0.0279, 0.413), P = 0.09	-0.0905, (-0.308, 0.127), P = 0.4	0.198, (-0.0702, 0.467), P = 0.14	P = 0.02	P = 0.1	P = 0.41
Lipid types	VLDL-FC	0.0249, (-0.0329, 0.0827), P = 0.39	0.0155, (-0.0414, 0.0725), P = 0.58	0.0587, (-0.0117, 0.129), P = 0.1	P < 0.01	P = 0.21	P = 0.88
Lipid types	VLDL-PL	0.0337, (-0.0615, 0.129), P = 0.48	0.0175, (-0.0763, 0.111), P = 0.71	0.108, (-0.00845, 0.224), P = 0.07	P < 0.01	P = 0.2	P = 0.92
Lipid types	VLDL-CE	0.015, (-0.0635, 0.0935), P = 0.7	0.0472, (-0.03, 0.125), P = 0.22	0.0761, (-0.0195, 0.172), P = 0.12	P < 0.01	P = 0.08	P = 0.33
Lipid types	LDL-TG	-0.0249, (-0.0461, -0.00366), P < 0.05	0.0104, (-0.0105, 0.0313), P = 0.32	0.0377, (0.0119, 0.0635), P < 0.01	P = 0.07	P = 0.56	P = 0.09
Lipid types	LDL-CE	0.121, (-0.114, 0.356), P = 0.3	0.215, (-0.0165, 0.446), P = 0.07	0.2, (-0.0863, 0.486), P = 0.16	P = 0.16	P = 0.1	P = 0.84
Lipid types	LDL-FC	0.0336, (-0.0468, 0.114), P = 0.4	0.0901, (0.0109, 0.169), P < 0.05	0.0482, (-0.0497, 0.146), P = 0.32	P = 0.04	P = 0.04	P = 0.62
Lipid types	LDL-PL	0.0402, (-0.055, 0.135), P = 0.4	0.094, (0.000199, 0.188), P < 0.05	0.0796, (-0.0364, 0.196), P = 0.17	P < 0.01	P = 0.03	P = 0.8
Lipid types	HDL-TG	-0.0334, (-0.0607, -0.00621), P < 0.05	-0.00285, (-0.0297, 0.024), P = 0.83	0.0289, (-0.00429, 0.062), P = 0.09	P < 0.01	P = 0.24	P = 0.82
Lipid types	HDL-CE	-0.195, (-0.386, -0.00482), P < 0.05	0.0948, (-0.0928, 0.282), P = 0.31	-0.0891, (-0.321, 0.143), P = 0.44	P = 0.09	P = 0.44	P = 0.31
Lipid types	HDL-FC	-0.0704, (-0.126, -0.0152), P < 0.05	0.0324, (-0.0219, 0.0867), P = 0.23	-0.0113, (-0.0785, 0.0559), P = 0.74	P < 0.001	P = 0.09	P = 0.31
Lipid types	HDL-PL	-0.345, (-0.598, -0.0929), P < 0.01	0.112, (-0.136, 0.361), P = 0.36	-0.0292, (-0.337, 0.278), P = 0.85	P < 0.001	P = 0.04	P = 0.1
Inflammatory markers	VCAM-1	-0.484, (-34.1, 33.2), P = 0.98	-26, (-59.2, 7.12), P = 0.12	13.5, (-27.5, 54.5), P = 0.51	P = 0.31	P = 0.35	P < 0.01
Inflammatory markers	ICAM-1	-54.2, (-119, 11.1), P = 0.1	-50.5, (-115, 13.8), P = 0.12	22.3, (-57.2, 102), P = 0.57	P = 0.04	P = 0.05	P < 0.001
Inflammatory markers	E-selectin	-69.5, (-268, 129), P = 0.48	62, (-133, 257), P = 0.52	-31.5, (-273, 210), P = 0.79	P = 0.57	P = 0.05	P = 0.02
Inflammatory markers	IL-6	-0.162, (-1.44, 1.12), P = 0.8	-0.651, (-1.91, 0.608), P = 0.31	-0.318, (-1.88, 1.24), P = 0.69	P = 0.05	P = 0.11	P = 0.69
Inflammatory markers	GlycA	-0.0637, (-0.114, -0.0129), P < 0.05	0.00842, (-0.0416, 0.0584), P = 0.73	0.0713, (0.0094, 0.133), P < 0.05	P < 0.01	P = 0.93	P = 0.93
